# Supplementary material for: Effects of Renal Denervation Documented in the Austrian National Multicentre Renal Denervation Registry
Source: PLoS One. 2016 Aug 16;11(8):e0161250. doi: 10.1371/journal.pone.0161250 (PMC4987037; doi:10.1371/journal.pone.0161250)
Supplement: S1 Dataset — (CSV) [file pone.0161250.s001.csv]

gender	height (cm)	weight (kg)	Baseline Medication: sartans	Baseline Medication: ace inhibitors	Baseline Medication: alpha blockers	Baseline Medication: beta blockers	Baseline Medication: hydrochlorothiazid	Baseline Medication: loop diuretics	Baseline Medication: spironolactone/eplerenone	Baseline Medication: calcium antagonists	Baseline Medication: minoxidil	Baseline Medication: renin inhibitors	Baseline Medication: central sympatolytics	Diabetes mellitus	Coronary AD	PAD	Cerebral AD	stenosis of the left renal artery	stenosis of the right renal artery	Baseline BP measurement: 24-h systolic BP (mmHg)	Baseline BP measurement: 24-h diastolic BP (mmHg)	Baseline BP measurement: daytime systolic BP (mmHg)	Baseline BP measurement: daytime diastolic BP (mmHg)	Baseline BP measurement: nighttime systolic BP (mmHg)	Baseline BP measurement: nighttime diastolic BP (mmHg)	Baseline Creatinine (mg/dl)	Baseline BP measurement: office systolic BP (mmHg)	Baseline BP measurement: office diastolic BP (mmHg)	Additional left renal artery	Additional right renal artery	Interventionof additional renal artery	History of renal arterial angioplasty	Duration of intervention (min)	Total ablation points left renal artery	Total ablation points right renal artery	Total ablation points additional renal artery	Complete ablation points left renal artery	Complete ablation points right renal artery	Interventional Complication: Dissection	Interventional Complication: Perforation	Interventional Complication: Obstruction	Interventional Complication: Pseudoaneurysma	Interventional Complication: Complication requiring intervention	Interventional Complication: haematoma requiring transfusion	Interventional Complication: acute kidney injury	Interventional Complication: hypotension requiring therapy	Interventional Complication: arrhythmia requiring therapy	Antihypertensive treatment paused during intervention	F/U 2-6 weeks BP measurement: office systolic BP
1	166	76	1	2	1	2	2	1	1	2	1	1	1	3	2	1	1	1	2	164	77	169	78	164	76	,67	175	70	1	1	1	-1	54	7	5	0	7	5	1	1	1	1	1	1	1	-1	-1	1	155
2	176	86	2	1	2	2	2	1	2	2	1	1	1	3	2	1	2	1	1	158	68	154	66	166	73	1,25	165	70	1	1	1	-1	70	6	6	-1	5	6	1	1	1	1	1	1	1	-1	-1	1	150
1	155	53	2	1	1	2	2	1	1	2	1	1	1	3	1	1	1	1	1	158	80	162	81	155	80	,64	175	75	1	1	-1	1	75	8	7	-1	5	7	1	1	1	1	1	1	1	1	1	1	-1
2	184	98	2	1	2	2	2	1	1	2	1	1	1	3	1	2	1	1	1	170	95	168	94	172	97	1,05	190	95	1	1	-1	1	65	8	8	-1	6	8	1	1	1	1	1	1	1	1	1	1	150
2	174	112	1	2	2	2	1	1	2	2	1	1	1	1	1	1	1	1	1	166	95	175	98	162	91	1,18	182	96	1	1	1	1	65	9	7	-1	7	6	1	1	1	1	1	1	1	1	1	1	150
1	153	70	1	2	2	2	2	1	2	2	1	1	1	1	1	1	1	1	1	155	73	156	74	147	67	1,2	175	85	1	1	1	1	40	8	8	-1	7	6	1	1	1	1	1	1	1	1	1	1	140
2	178	83	1	2	1	1	2	1	2	2	1	1	2	1	1	1	1	1	1	150	96	154	99	139	87	,9	175	100	1	1	1	1	65	7	8	-1	6	6	1	1	1	1	1	1	1	1	1	1	145
1	162	84	2	1	2	2	2	1	2	2	1	1	1	1	1	1	1	1	1	158	88	164	94	155	86	1,2	190	90	1	1	1	1	38	6	9	-1	6	6	1	1	1	1	1	1	1	1	1	2
1	162	78	2	1	2	2	2	1	2	2	1	1	1	1	2	1	2	1	1	178	89	172	92	169	87	1,2	179	92	1	1	1	1	65	9	7	-1	6	6	1	1	1	1	1	1	1	1	1	1
1	167	87	2	1	1	2	2	1	2	2	2	1	2	3	1	2	1	1	1	134	89	125	89	131	89	,8	180	111	1	1	-1	-1	74	0	0	-1	0	0	1	1	1	1	1	1	1	-1	-1	1
1	163	79	1	1	2	2	2	1	1	1	2	2	1	1	1	1	1	1	1	-1	-1	-1	-1	-1	-1	,79	187	118	1	1	1	-1	-1	4	4	-1	4	4	1	1	1	1	1	1	1	-1	-1	1
2	179	87	-1	-1	-1	-1	-1	-1	-1	-1	-1	-1	-1	-1	-1	-1	-1	-1	-1	145	69	148	70	138	69	,95	156	76	1	1	1	-1	-1	6	6	-1	6	6	1	1	1	1	1	1	1	-1	-1	1
1	150	79	2	1	1	2	2	1	1	2	1	1	1	1	1	1	1	1	1	146	78	130	72	122	69	,87	-1	-1	1	1	1	1	65	5	4	-1	5	4	1	1	1	1	1	1	1	1	1	1
1	160	70	2	1	1	1	2	1	2	2	1	1	1	1	2	1	1	1	1	165	100	159	98	145	80	,97	182	97	1	1	1	1	92	-1	-1	-1	-1	-1	1	1	1	1	1	1	1	1	1	1
2	178	87	2	1	1	1	2	1	1	2	1	1	1	3	2	1	1	1	1	142	150	149	85	119	72	,9	146	82	1	1	1	1	72	5	4	-1	5	4	1	1	1	1	1	1	1	1	1	1
2	170	83	2	1	1	1	2	1	1	2	1	1	1	3	2	1	1	1	1	153	79	154	80	150	77	1,45	162	82	1	1	-1	-1	-1	6	5	-1	6	5	1	1	1	1	1	1	1	-1	-1	1
1	158	73	2	1	1	2	1	1	1	2	1	1	1	1	1	1	1	1	1	136	87	137	88	131	82	1,04	150	110	1	3	1	-1	-1	4	0	0	4	0	1	1	1	1	1	1	1	-1	-1	1
2	170	115	1	2	1	2	2	1	1	2	2	1	-1	-1	1	1	1	1	1	188	100	193	104	165	83	1,13	165	94	1	1	1	-1	30	4	4	0	4	4	1	1	1	1	1	1	1	-1	-1	1
2	174	97	-1	2	1	-1	2	1	1	1	2	1	2	3	2	1	1	1	1	135	80	140	83	109	63	1,2	170	80	1	1	1	-1	-1	6	5	-1	6	5	1	1	1	1	1	1	1	-1	-1	1
2	172	120	2	1	1	2	2	2	1	2	2	1	1	3	1	-1	1	1	1	193	110	196	114	177	94	1,2	170	90	1	1	-1	-1	-1	4	3	-1	4	3	1	1	1	1	1	1	1	-1	-1	1
1	156	52	1	2	2	2	2	1	1	2	1	1	1	1	1	1	1	1	1	157	98	157	98	108	72	,76	170	104	1	1	1	-1	-1	4	3	-1	4	3	1	1	1	1	1	1	1	-1	-1	1
1	160	88	2	1	1	2	2	1	2	2	1	1	1	1	1	1	1	1	1	145	75	145	75	135	70	1,1	170	105	1	1	1	-1	-1	5	5	-1	5	5	1	1	1	1	1	1	1	-1	-1	1	139
2	175	75	2	1	1	2	1	1	1	2	1	1	1	1	2	1	1	1	1										1	1	1	-1	-1	5	5	0	5	5	1	1	1	1	1	1	1	-1	-1	1
1	165	68	2	1	1	2	2	1	1	2	1	1	1	1	1	1	1	1	1	144	73	148	75	129	66	,61	170	95	1	1	1	-1	-1	5	3	-1	5	3	1	1	1	1	1	1	1	-1	-1	1	163
1	154	60	2	1	2	2	2	1	2	2	-1	1	2	3	1	1	1	1	1	143	74	152	78	127	63	,9	160	95	1	1	1	-1	-1	6	4	-1	6	4	1	1	1	1	1	1	1	-1	-1	1	125
2	176	77	2	1	2	2	2	1	1	2	1	2	1	1	1	1	1	1	1	150	87	176	87	148	83	,87	160	90	1	1	1	-1	-1	6	7	-1	6	7	1	1	1	1	1	1	1	-1	-1	1	150
2	181	80	2	1	1	2	2	1	1	1	1	1	2	1	1	1	1	1	1	150	95	150	98	107	63	,86	186	104	1	1	1	-1	-1	5	0	-1	5	6	1	1	1	1	1	1	1	-1	-1	1	126
2	181	92	2	1	1	2	2	1	2	2	1	1	2	1	1	1	1	1	1	139	94	147	103	-1	-1	1,34	156	95	1	1	1	1	-1	5	6	-1	5	6	1	1	1	1	1	1	1	1	1	1	135
2	178	95	1	2	1	2	2	1	1	1	1	1	1	1	2	1	1	1	1	142	90	150	94	126	84	1,18	155	105	1	1	-1	1	-1	4	7	-1	4	7	1	1	1	1	1	1	1	1	1	1	134
2	176	88	-1	-1	-1	-1	-1	-1	-1	-1	-1	-1	-1	1	2	1	1	-1	-1	131	84	134	88	123	72	,82	145	95																					-1
1	168	93	2	1	1	2	2	1	2	2	2	1	2	1	2	1	1	1	1	138	85	141	88	126	74	,73	160	100	1	1	1	1	20	2	2	-1	2	0	1	1	1	1	1	1	1	1	1	1
1	167	105	2	1	1	1	2	1	1	2	1	1	1	1	1	1	1	1	1	154	87	133	80	139	76	,82	185	104	1	1	1	1	50	5	5	-1	5	5	1	1	1	1	1	1	1	1	1	1	145
2	177	86	2	1	2	2	2	1	1	1	1	2	2	1	2	1	1	1	1	182	121	176	117	209	135	1,57	180	110	1	1	1	1	-1	6	6	-1	6	6	1	1	1	1	1	1	1	1	1	1	159
1	155	67	2	2	1	2	2	1	1	1	1	1	1	1	1	1	1	1	1	152	96	155	98	135	78	,95	170	90	1	1	1	1	37	3	4	0	3	4	1	1	1	1	1	1	1	1	1	1	158
2	188	100	2	1	1	2	2	1	1	1	1	1	2	1	2	1	1	1	1	178	109	162	113	194	105	1,06	180	105	1	1	1	1	-1	4	0	0	4	0	1	1	1	1	1	1	1	1	1	1	155
2	178	82	2	1	1	1	1	1	1	2	1	1	1	3	1	1	1	1	1	171	103	172	104	166	101	,96	173	101	1	1	1	1	-1	7	5	-1	7	5	1	1	1	1	1	1	1	1	1	1	150
2	184	90	2	1	1	2	2	1	1	2	1	1	1	1	1	1	1	1	1	141	79	145	82	133	73	,97	190	113	1	1	1	1	60	4	4	-1	4	4	1	1	1	1	1	1	1	1	1	1	182
1	172	110	2	1	1	2	2	1	1	2	1	1	1	3	1	1	1	1	1	158	80	157	82	160	75	,67	172	100	1	1	1	1	60	5	5	-1	5	5	1	1	1	1	1	1	1	1	1	1	212
1	164	60	2	1	2	2	2	1	1	2	1	1	1	3	1	1	1	1	1	130	81	133	82	120	78	1,21	160	95	1	1	1	1	45	0	3	-1	0	3	1	1	1	1	1	1	1	1	1	1	145
2	180	94	2	1	1	2	2	1	1	2	1	1	1	1	1	1	1	1	1	157	115	162	119	140	101	1,11	161	120	1	1	1	1	90	5	6	-1	5	6	1	1	1	1	1	1	1	1	1	1	134
1	170	102	2	1	1	1	2	1	1	2	2	1	-1	3	2	2	1	1	1	152	86	156	86	143	85	,76	183	112	1	1	1	1	80	5	2	-1	5	2	1	1	1	1	1	1	1	1	1	1	219
1	164	75	1	2	1	2	2	1	1	2	1	1	1	3	1	1	1	1	1	158	100	155	98	145	77	1,11	168	100	1	1	1	1	45	5	5	-1	5	5	1	1	1	1	1	1	1	1	1	1
2	173	74	2	1	1	2	2	2	1	2	1	1	2	3	2	1	1	1	1	160	100	155	98	145	78	1,67	176	78	1	1	1	1	40	4	5	-1	4	5	1	1	1	1	1	1	1	1	1	1
2	174	84	2	1	2	2	2	1	1	2	1	1	1	1	1	1	1	1	1	135	72	134	73	140	71	1,05	160	95	1	1	1	1	50	6	4	-1	6	4	1	1	1	1	1	1	1	1	1	1	153
2	172	95	2	1	2	2	2	1	1	2	1	1	2	1	1	1	1	1	1	170	100	173	79	160	72	1,17	180	100	1	1	-1	1	90	5	7	0	5	7	1	1	1	1	1	1	1	1	1	1	146
2	182	86	2	1	1	2	2	1	1	1	1	1	2	1	1	1	1	1	1	146	96	147	98	143	93	,63	160	95	1	1	1	1	25	4	4	-1	4	4	1	1	1	1	1	1	1	1	1	1	145
2	169	88	1	2	1	1	2	1	1	2	1	1	2	3	1	1	1	1	1	135	77	140	79	123	74	,68	155	95	1	1	1	1	25	4	4	-1	4	4	1	1	1	1	1	1	1	1	1	1	125
2	171	84	1	2	2	2	2	1	1	2	1	1	1	1	1	1	1	1	1	148	84	151	87	140	76	1,11	150	90	1	2	1	1	35	5	4	0	5	4	1	1	1	1	1	1	1	1	1	1	155
1	166	105	2	2	1	2	2	2	1	2	1	1	1	1	2	1	1	2	1	159	88	162	93	150	79	,97	160	105	1	1	1	1	30	0	8	0	0	8	1	1	1	1	1	1	1	1	1	1
1	165	99	2	2	1	2	1	2	1	2	1	1	1	1	2	1	1	2	1	159	88	162	92	150	79	,87	140	85	1	1	1	1	40	0	8	-1	0	8	1	1	1	1	1	1	1	1	1	1	135
1	166	77	2	1	1	2	2	1	1	1	1	1	1	1	1	1	1	1	1	149	94	151	96	146	89	,67	170	110	1	1	-1	1	35	5	7	-1	5	7	1	1	1	1	1	1	1	1	1	1
2	166	85	2	1	1	2	2	1	1	2	1	1	-1	3	1	1	1	1	1	140	90	145	90	129	72	,88	165	95	1	1	1	1	45	5	6	-1	5	6	1	1	1	1	1	1	1	1	1	1	140
1	167	80	2	1	1	1	2	1	1	2	1	1	1	1	2	1	-1	1	1	145	90	145	90	134	89	,94	159	72	1	1	1	1	45	7	5	-1	7	5	1	1	1	1	1	1	1	1	1	1	141
2	178	112	1	2	2	2	2	1	1	2	1	1	1	2	1	1	1	1	1	171	102	167	101	182	106	,99	160	100	1	1	1	1	40	9	8	-1	9	8	1	1	1	1	1	1	1	1	1	1	141
2	190	132	2	1	1	2	2	1	1	2	1	1	1	3	1	1	1	1	1	147	99	142	86	140	68	1	155	95	1	1	1	1	35	6	6	0	6	6	1	1	1	1	1	1	1	1	1	1	115
2	172	93	2	1	1	2	2	1	2	2	1	1	1	1	1	1	1	1	1	156	97	161	102	139	84	1,17	158	113	1	1	-1	1	62	4	4	-1	4	4	1	1	1	1	1	1	1	1	1	-1	140
2	176	88	2	1	1	2	1	1	1	2	1	1	1	3	2	1	1	1	1	140	87	138	85	145	93	1,72	200	120	1	1	1	1	75	3	1	-1	3	1	1	1	1	1	1	1	1	1	1	-1	109
2	175	135	2	1	1	2	2	1	1	2	2	1	1	1	2	1	1	1	1	196	109	198	113	191	98	,79	170	100	1	1	-1	1	-1	7	7	-1	7	7	1	1	1	1	1	1	1	1	1	-1	-1
2	-1	-1	2	1	2	2	2	1	1	2	1	1	1	1	2	1	1	1	1	147	85	153	89	130	72	1,12	-1	-1	1	1	1	1	-1	6	6	-1	4	4	1	1	1	1	1	1	1	1	1	-1
1	185	110	2	2	1	2	2	1	1	2	2	1	2	3	1	1	1	1	1	172	87	181	89	167	82	1,08	173	89	1	1	1	1	59	4	4	-1	4	4	1	1	1	2	1	1	1	1	1	1	165
2	185	103	2	1	1	2	2	1	1	2	2	2	2	1	1	1	1	1	1	178	112	183	115	172	108	,67	178	110	1	1	1	1	63	5	5	-1	3	3	1	1	1	1	1	1	1	1	1	1	167
1	150	53	2	1	2	2	2	1	1	2	1	1	1	1	2	1	1	1	1	-1	-1	-1	-1	-1	-1	1,04	150	100	1	1	1	1	73	5	5	-1	5	5	1	1	1	1	1	1	1	1	1	-1	130
1	160	80	2	1	2	1	2	1	1	2	1	1	2	1	1	1	1	1	1	158	103	162	104	150	102	,52	160	100	1	1	1	-1	84	5	5	-1	5	5	1	1	1	1	1	1	1	1	-1	-1	165
1	153	83	2	1	1	2	1	1	1	2	2	1	2	1	1	1	1	1	1	179	109	179	109	-1	-1	,6	192	109	1	1	1	1	83	6	6	-1	6	6	1	1	1	1	1	1	1	1	1	-1
1	158	70	1	1	2	2	1	1	1	1	1	1	1	1	1	1	1	1	1	-1	-1	-1	-1	-1	-1	1,27	135	87	1	1	1	1	66	4	5	-1	2	5	1	1	1	1	1	1	1	1	1	1	111
1	161	91	1	2	2	2	2	1	2	1	2	1	1	3	1	1	2	1	1	167	88	168	89	167	87	1,19	153	84	2	1	1	1	79	4	4	0	4	4	1	1	1	1	1	1	1	1	1	1	185
2	184	112	2	1	1	2	2	1	1	1	1	1	1	3	2	1	1	1	1	165	95	171	99	146	80	1	150	90	1	1	1	-1	103	6	5	-1	6	5	1	1	1	1	1	1	1	-1	-1	2
1	165	61	2	1	1	2	2	1	2	2	2	1	2	1	1	1	1	1	1	199	105	186	118	190	112	,84	208	123	1	1	1	-1	60	6	5	-1	-1	-1	1	1	1	1	1	1	1	-1	-1	1	-1
1	169	58	2	1	2	1	2	1	2	2	1	2	2	1	1	1	1	1	1	153	87	156	90	141	77	,69	214	140	1	1	1	2	70	-1	5	-1	-1	5	1	1	1	1	1	1	1	1	1	1
2	186	115	1	1	2	2	2	1	1	2	1	1	2	3	1	1	1	1	1	155	97	162	100	140	73	1,21	160	90	1	1	1	1	53	5	5	-1	5	5	1	1	1	1	1	1	1	1	1	1	-1
1	171	79	1	2	1	2	2	1	1	1	1	2	1	1	2	1	1	1	1	157	93	163	97	148	85	,89	203	71	1	1	1	1	55	5	6	-1	5	6	1	1	1	1	1	1	1	1	1	1
2	188	98	1	1	1	1	2	1	1	2	1	2	2	3	2	1	1	1	1	163	87	172	88	151	85	1,48	142	85	1	1	1	1	47	4	6	-1	4	6	1	1	1	1	1	1	1	1	1	1
2	170	86	2	1	1	2	2	1	1	1	1	2	1	3	2	1	1	1	1	153	96	155	98	147	89	,99	160	90	1	1	1	1	46	4	5	-1	4	4	1	1	1	1	1	1	1	1	1	1
2	172	100	2	1	2	1	2	2	2	2	1	1	2	1	1	1	1	1	1	167	87	172	90	163	80	,76	167	102	1	1	1	1	53	7	5	-1	6	5	1	1	1	1	1	1	1	1	1	1	136
1	165	86	2	1	1	2	1	2	1	1	1	1	2	1	2	1	1	1	1	145	90	151	97	124	70	,89	158	82	1	1	1	1	47	5	4	-1	3	3	1	1	1	1	1	1	1	1	1	1	137
1	162	75	2	1	1	2	2	1	1	2	1	1	2	1	2	1	2	1	1	167	95	173	101	161	89	,47	215	112	1	1	1	1	53	5	6	-1	5	6	1	1	1	1	1	1	1	1	1	1	153
2	186	117	2	1	1	2	2	1	1	2	1	1	2	1	1	1	1	1	1	153	87	161	92	145	82	1,56	172	87	1	1	1	1	47	5	4	-1	4	4	1	1	1	1	1	1	1	1	1	1
2	172	88	2	1	1	2	1	1	1	2	1	1	1	1	1	1	1	1	1	152	79	159	85	146	71	1,15	200	90	1	1	1	1	65	5	6	-1	4	4	1	1	1	1	1	1	1	1	1	1	-1
1	162	74	2	1	1	2	1	2	1	2	1	1	2	1	1	1	1	1	1	167	87	173	92	152	81	,83	162	88	1	1	1	1	43	4	5	-1	4	5	1	1	1	1	1	1	1	1	1	1
2	170	75	1	1	1	2	1	1	2	2	2	2	2	1	2	1	1	1	1	151	85	157	87	144	81	,88	166	104	2	1	1	1	62	5	4	-1	4	4	1	1	1	1	1	1	1	1	1	1
2	185	134	2	1	2	2	2	1	1	1	1	1	1	3	2	1	1	1	1	-1	-1	-1	-1	-1	-1	,71	160	70	1	3	1	1	51	6	7	-1	5	4	1	1	1	1	1	1	1	1	1	1
1	162	88	2	1	2	2	1	1	1	1	1	1	2	1	1	1	1	1	1	165	77	170	81	142	65	,95	157	85	1	1	-1	1	-1	3	5	-1	3	5	1	1	1	1	1	1	1	1	1	-1
1	158	100	1	2	1	2	1	1	1	1	1	1	2	3	1	1	1	1	1	171	111	171	111	172	111	,73	210	130	1	1	-1	1	61	7	6	-1	7	5	1	1	1	1	1	1	1	1	1	-1
1	160	75	2	1	1	2	1	2	1	1	1	1	2	1	1	1	1	1	1	168	88	163	87	180	91	,72	-1	-1	1	1	1	1	44	4	5	-1	4	5	1	1	1	1	1	1	1	1	1	1
1	140	88	1	2	2	2	1	2	2	2	1	1	2	1	1	1	1	1	1	189	106	190	107	185	103	,73	152	95	-1	-1	-1	-1	-1	-1	-1	-1	-1	-1	-1	-1	-1	-1	-1	-1	-1	-1	-1	1	170
1	160	100	2	2	2	2	2	2	1	2	1	1	1	3	1	1	1	1	1	175	80	162	78	154	71	1,07	170	90	1	1	1	1	60	5	5	-1	15	15	1	1	1	1	1	1	1	1	1	2
1	160	75	1	1	1	2	2	2	1	2	1	2	1	1	2	1	2	0	0	166	91	167	92	165	87	,58	185	95	-1	-1	-1	-1	-1	5	4	-1	-1	-1	1	-1	1	-1	1	-1	1	-1	-1	2	165
2	160	74	1	2	1	2	2	2	1	2	1	1	1	1	1	1	1	0	0	153	76	151	76	158	75	1,57	173	105	-1	-1	-1	-1	-1	3	3	-1	-1	-1	1	-1	1	-1	1	-1	1	-1	-1	2	155
2	174	95	2	1	1	2	2	2	1	1	2	1	2	3	1	1	1	0	0	141	74	153	79	119	65	,99	190	90	-1	-1	-1	-1	-1	5	5	-1	-1	-1	1	-1	1	-1	1	-1	1	-1	-1	2	185
2	167	100	1	2	1	2	2	2	1	1	1	1	1	1	1	1	1	0	0	126	83	129	85	115	75	1,08	185	120	-1	-1	-1	-1	-1	4	4	-1	-1	-1	1	-1	1	-1	1	-1	1	-1	-1	2	205
2	172	84	1	1	1	2	2	2	1	1	1	1	1	1	1	1	1	0	0	132	78	134	81	129	73	,95	183	95	-1	-1	-1	-1	-1	4	2	-1	-1	-1	1	-1	1	-1	1	-1	1	-1	-1	2	170
2	169	82	1	2	1	2	2	2	1	2	1	1	1	1	1	1	2	0	0	142	67	140	67	146	64	,85	190	90	-1	-1	-1	-1	-1	7	5	-1	-1	-1	1	-1	1	-1	1	-1	1	-1	-1	2	185
1	168	75	1	1	1	2	2	2	1	2	1	2	1	1	1	1	2	0	0	160	82	159	83	161	79	1,08	180	90	-1	-1	-1	-1	-1	5	4	-1	-1	-1	1	-1	1	-1	1	-1	1	-1	-1	2	165
2	180	108	2	1	1	2	2	2	1	1	1	1	1	1	1	1	1	0	0	131	85	130	86	132	81	,92	165	100	-1	-1	-1	-1	-1	5	6	-1	-1	-1	1	-1	1	-1	1	-1	1	-1	-1	2	155
1	163	85	1	1	1	2	2	2	1	1	1	2	1	1	1	1	1	0	0	133	91	139	96	112	76	,59	180	90	-1	-1	-1	-1	-1	3	5	-1	-1	-1	1	-1	1	-1	1	-1	1	-1	-1	2	165
1	162	70	1	2	1	2	2	2	1	1	1	1	1	3	2	1	1	0	0	133	72	133	72	134	74	,97	170	100	-1	-1	-1	-1	-1	5	6	-1	-1	-1	1	-1	1	-1	1	-1	1	-1	-1	2	130
2	168	85	1	1	1	2	2	2	1	2	1	2	1	1	2	1	1	0	0	175	104	178	106	164	97	1,34	170	95	-1	-1	-1	-1	-1	5	6	-1	-1	-1	1	-1	1	-1	1	-1	1	-1	-1	2	145
2	182	83	1	1	1	2	2	2	1	1	1	2	1	1	1	1	1	0	0	164	110	167	112	153	101	1,07	190	110	-1	-1	-1	-1	-1	5	4	-1	-1	-1	1	-1	1	-1	1	-1	1	-1	-1	2	188
2	178	85	1	2	1	2	2	2	1	2	1	2	1	1	1	1	1	0	0	131	70	134	72	118	64	,99	160	80	-1	-1	-1	-1	-1	5	6	-1	-1	-1	1	-1	1	-1	1	-1	1	-1	-1	2	170
2	196	103	2	1	1	1	1	1	1	1	1	1	1	3	1	1	1	0	0	135	78	137	79	127	73	1,57	190	90	-1	-1	-1	-1	-1	5	5	-1	-1	-1	1	-1	1	-1	1	-1	1	-1	-1	2	160
2	170	95	1	1	1	2	2	2	1	1	1	2	1	1	2	1	1	0	0	159	94	165	98	140	85	1,3	180	100	-1	-1	-1	-1	-1	5	5	-1	-1	-1	1	-1	1	-1	1	-1	1	-1	-1	2	160
2	174	73	2	1	1	2	2	2	1	2	1	1	1	1	2	1	1	0	0	129	81	130	81	129	80	1,09	170	91	-1	-1	-1	-1	-1	5	4	-1	-1	-1	1	-1	1	-1	1	-1	1	-1	-1	2	125
2	172	83	1	1	1	1	1	1	1	1	1	1	1	1	2	1	1	0	0	147	98	153	104	127	80	1,25	190	100	-1	-1	-1	-1	-1	5	5	-1	-1	-1	1	-1	1	-1	1	-1	1	-1	-1	2	165
1	156	69	1	2	1	2	2	2	1	1	1	1	1	1	2	1	1	0	0	160	92	164	95	141	73	,46	220	125	-1	-1	-1	-1	-1	4	5	-1	-1	-1	1	-1	1	-1	1	-1	1	-1	-1	2	178
1	173	63	1	1	1	1	1	2	1	1	1	2	1	1	1	1	1	0	0	141	75	148	80	130	68	,74	160	100	-1	-1	-1	-1	-1	6	7	-1	-1	-1	1	-1	1	-1	1	-1	1	-1	-1	2	150
1	162	76	1	1	1	2	2	2	1	1	1	2	1	1	2	1	1	0	0	145	81	142	81	152	80	,65	180	100	-1	-1	-1	-1	-1	4	6	-1	-1	-1	1	-1	1	-1	1	-1	1	-1	-1	2	155
1	159	80	1	1	1	2	2	2	1	1	1	2	1	1	1	2	2	0	0	126	60	129	62	121	57	1	160	70	-1	-1	-1	-1	-1	5	6	-1	-1	-1	1	-1	1	-1	1	-1	1	-1	-1	2	150
1	165	96	1	1	1	2	2	2	1	2	1	2	1	3	1	1	1	0	0	179	95	181	97	168	85	,79	180	80	-1	-1	-1	-1	-1	3	6	-1	-1	-1	1	-1	1	-1	1	-1	1	-1	-1	2	175
1	168	70	1	1	1	2	2	1	2	1	1	2	1	1	1	1	1	0	0	131	93	133	94	120	85	,78	160	100	-1	-1	-1	-1	-1	5	3	-1	-1	-1	1	-1	1	-1	1	-1	1	-1	-1	2	165
2	174	129	1	1	2	2	1	1	1	1	1	1	2	3	1	1	2	0	0	187	98	188	100	187	92	,74	220	110	-1	-1	-1	-1	-1	4	6	-1	-1	-1	1	-1	1	-1	1	-1	1	-1	-1	2	195
2	177	108	1	1	1	2	2	2	1	2	1	1	1	1	2	1	1	0	0	126	81	129	83	115	69	,82	155	92	-1	-1	-1	-1	-1	5	5	-1	-1	-1	1	-1	1	-1	1	-1	1	-1	-1	2	150
1	163	58	1	1	1	2	2	2	1	1	1	2	2	1	1	1	1	0	0	138	97	137	98	143	92	,7	180	80	-1	-1	-1	-1	-1	5	5	-1	-1	-1	1	-1	1	-1	1	-1	1	-1	-1	2	160
1	153	70	2	1	1	1	2	2	1	2	1	1	1	1	1	1	1	0	0	140	91	146	96	122	78	,76	180	115	-1	-1	-1	-1	-1	6	6	-1	-1	-1	1	-1	1	-1	1	-1	1	-1	-1	2	160
1	169	119	1	2	1	2	2	2	1	2	1	1	1	3	2	1	1	0	0	130	82	134	86	107	60	1,03	170	110	-1	-1	-1	-1	-1	5	5	-1	-1	-1	1	-1	1	-1	1	-1	1	-1	-1	2	150
2	172	82	2	1	1	2	2	2	1	2	1	1	2	3	1	2	1	0	0	149	73	149	75	148	65	1,18	170	80	-1	-1	-1	-1	-1	5	6	-1	-1	-1	1	-1	1	-1	1	-1	1	-1	-1	2	-1
2	187	126	1	1	1	2	2	2	1	1	1	2	1	3	1	1	1	0	0	173	80	176	84	165	72	1,14	210	90	-1	-1	-1	-1	-1	8	8	-1	-1	-1	1	-1	1	-1	1	-1	1	-1	-1	2	220
1	157	70	2	1	1	2	2	2	1	1	1	1	2	1	2	1	2	0	0	132	76	136	79	112	64	,63	190	100	-1	-1	-1	-1	-1	6	6	-1	-1	-1	1	-1	1	-1	1	-1	1	-1	-1	2	185
1	171	90	2	1	1	1	2	2	1	1	1	2	2	1	1	1	1	0	0	126	65	127	67	121	53	,84	165	95	-1	-1	-1	-1	-1	6	8	-1	-1	-1	1	-1	1	-1	1	-1	1	-1	-1	2	170
1	162	115	1	1	1	2	2	2	1	1	1	2	2	1	2	1	1	0	0	117	65	114	65	132	68	,77	180	90	-1	-1	-1	-1	-1	6	8	-1	-1	-1	1	-1	1	-1	1	-1	1	-1	-1	2	170
2	176	91	1	1	2	2	2	2	1	2	1	2	1	3	2	2	2	0	0	155	89	158	89	149	87	1,17	195	90	-1	-1	-1	-1	-1	6	6	-1	-1	-1	1	-1	1	-1	1	-1	1	-1	-1	2	165
2	178	92	1	1	1	2	2	2	1	2	1	2	1	1	2	1	1	0	0	183	129	183	129	179	126	,86	170	110	-1	-1	-1	-1	-1	6	6	-1	-1	-1	1	-1	1	-1	1	-1	1	-1	-1	2	170
1	163	58	1	2	1	2	2	2	1	1	1	1	1	1	2	1	1	0	0	165	97	174	104	140	77	,61	160	80	-1	-1	-1	-1	-1	5	5	-1	-1	-1	1	-1	1	-1	1	-1	1	-1	-1	2	-1
2	163	82	1	1	1	2	2	2	1	2	1	2	1	1	1	1	1	0	0	167	105	171	106	157	101	,9	170	90	-1	-1	-1	-1	-1	5	6	-1	-1	-1	1	-1	1	-1	1	-1	1	-1	-1	2	165
2	192	113	1	1	2	2	2	2	1	1	1	2	1	3	1	1	2	0	0	161	102	163	104	154	95	,62	170	95	-1	-1	-1	-1	-1	7	6	-1	-1	-1	1	-1	1	-1	1	-1	1	-1	-1	2	180
1	158	54	2	1	1	1	2	2	1	2	1	1	1	1	2	1	1	0	0	141	85	140	86	145	84	,75	153	80	-1	-1	-1	-1	-1	6	4	-1	-1	-1	1	-1	1	-1	1	-1	1	-1	-1	2	160
1	165	62	2	1	1	2	2	2	1	1	1	1	1	1	1	1	1	0	0	140	85	141	86	138	84	,57	155	80	-1	-1	-1	-1	-1	6	6	-1	-1	-1	1	-1	1	-1	1	-1	1	-1	-1	2	180
2	185	88	1	1	1	1	2	1	1	1	1	1	1	3	1	1	1	0	0	133	73	139	76	116	64	,77	160	70	-1	-1	-1	-1	-1	7	7	-1	-1	-1	1	-1	1	-1	1	-1	1	-1	-1	2	140
1	167	77	1	1	1	2	2	2	2	2	1	2	1	1	2	1	1	0	0	173	94	179	99	155	78	,8	180	100	-1	-1	-1	-1	-1	5	6	-1	-1	-1	1	-1	1	-1	1	-1	1	-1	-1	2	-1
2	180	100	2	1	1	2	2	2	1	2	1	1	1	1	2	1	1	0	0	122	87	124	89	108	75	,96	157	80	-1	-1	-1	-1	-1	7	7	-1	-1	-1	1	-1	1	-1	1	-1	1	-1	-1	2	135
1	172	85	2	1	2	2	2	2	1	2	1	1	1	3	1	1	1	0	0	130	100	130	100	128	97	,75	160	78	-1	-1	-1	-1	-1	6	6	-1	-1	-1	1	-1	1	-1	1	-1	1	-1	-1	2	135
2	176	81	1	2	2	2	2	2	1	2	1	1	1	3	1	1	1	0	0	134	82	137	84	122	74	,82	158	80	-1	-1	-1	-1	-1	7	8	-1	-1	-1	1	-1	1	-1	1	-1	1	-1	-1	2	155
2	183	122	1	1	1	1	2	2	1	1	1	2	1	1	2	1	1	0	0	164	100	169	105	150	83	1,05	162	88	-1	-1	-1	-1	-1	5	5	-1	-1	-1	1	-1	1	-1	1	-1	1	-1	-1	2	175
2	183	100	2	2	1	1	2	2	1	1	1	1	2	3	2	1	1	0	0	159	92	159	93	158	87	1,27	155	70	-1	-1	-1	-1	-1	7	5	-1	-1	-1	1	-1	1	-1	1	-1	1	-1	-1	2	180
1	170	99	2	1	1	1	2	2	1	1	1	1	2	1	1	1	1	0	0	137	89	136	88	140	92	,99	162	90	-1	-1	-1	-1	-1	5	5	-1	-1	-1	1	-1	1	-1	1	-1	1	-1	-1	2	170
2	176	100	1	1	1	2	2	2	1	2	1	2	1	1	1	1	1	0	0	157	92	153	92	165	94	1,68	160	80	-1	-1	-1	-1	-1	4	6	-1	-1	-1	1	-1	1	-1	1	-1	1	-1	-1	2	140
2	180	108	2	1	2	1	2	2	1	2	2	1	2	3	2	1	1	0	0	143	79	146	81	131	70	1,11	167	80	-1	-1	-1	-1	-1	5	5	-1	-1	-1	1	-1	1	-1	1	-1	1	-1	-1	2	120
2	178	92	1	1	1	2	2	2	1	2	1	2	1	1	2	1	1	0	0	145	72	147	72	139	71	,92	160	80	-1	-1	-1	-1	-1	7	7	-1	-1	-1	1	-1	1	-1	1	-1	1	-1	-1	2	145
2	176	102	2	1	1	1	2	2	1	2	1	2	1	3	1	1	1	0	0	137	69	141	73	124	57	,98	160	72	-1	-1	-1	-1	-1	5	5	-1	-1	-1	1	-1	1	-1	1	-1	1	-1	-1	2	160
2	174	101	2	1	1	2	2	2	2	1	1	1	1	3	2	1	1	0	0	155	98	158	101	144	86	,8	166	85	-1	-1	-1	-1	-1	6	6	-1	-1	-1	1	-1	1	-1	1	-1	1	-1	-1	2	145
2	176	94	1	1	1	1	1	1	1	2	1	1	1	3	2	1	2	0	0	136	96	133	92	146	107	,76	177	95	-1	-1	-1	-1	-1	6	6	-1	-1	-1	1	-1	1	-1	1	-1	1	-1	-1	2	138
1	173	115	2	1	1	1	2	2	1	2	1	2	1	3	1	1	1	0	0	143	73	145	74	131	67	,77	160	90	-1	-1	-1	-1	-1	7	8	-1	-1	-1	1	-1	1	-1	1	-1	1	-1	-1	2	145
2	169	80	1	1	1	2	2	2	1	1	1	2	1	1	2	1	1	0	0	166	92	172	97	140	75	1	160	60	-1	-1	-1	-1	-1	5	6	-1	-1	-1	1	-1	1	-1	1	-1	1	-1	-1	2	165
1	161	73	1	1	1	2	2	2	1	2	1	2	2	3	2	1	1	0	0	153	67	157	68	141	64	,7	156	73	-1	-1	-1	-1	-1	5	6	-1	-1	-1	1	-1	1	-1	1	-1	1	-1	-1	2	230
2	183	109	2	1	2	1	2	2	2	2	1	1	1	3	1	1	1	0	0	140	89	141	89	139	87	,8	150	95	-1	-1	-1	-1	-1	5	5	-1	-1	-1	1	-1	1	-1	1	-1	1	-1	-1	2	120
2	171	101	2	1	1	1	2	2	2	1	1	2	1	1	1	1	1	0	0	131	84	133	87	123	71	,95	165	90	-1	-1	-1	-1	-1	6	6	-1	-1	-1	1	-1	1	-1	1	-1	1	-1	-1	2	-1
2	181	110	1	1	1	2	2	2	1	2	1	2	2	1	2	1	1	0	0	123	78	124	80	109	66	1,16	163	80	-1	-1	-1	-1	-1	5	5	-1	-1	-1	1	-1	1	-1	1	-1	1	-1	-1	2	135
2	173	85	2	1	1	2	1	1	1	2	1	1	1	1	1	1	1	0	0	141	104	145	107	127	92	-1	160	100	-1	-1	-1	-1	-1	5	5	-1	-1	-1	1	-1	1	-1	1	-1	1	-1	-1	2	-1
1	167	116	1	2	2	2	2	2	1	1	1	1	1	1	1	1	1	0	0	132	87	137	95	123	75	,73	160	80	-1	-1	-1	-1	-1	5	5	-1	-1	-1	1	-1	1	-1	1	-1	1	-1	-1	2	120
2	183	114	1	1	1	2	2	2	1	2	1	2	1	1	2	1	1	0	0	161	96	161	96	-1	-1	1,02	170	85	-1	-1	-1	-1	-1	5	5	-1	-1	-1	1	-1	1	-1	1	-1	1	-1	-1	2	160
2	165	72	1	2	2	2	2	2	1	2	1	1	2	1	1	1	2	0	0	117	77	122	81	104	66	2,14	160	80	-1	-1	-1	-1	-1	5	5	-1	-1	-1	1	-1	1	-1	1	-1	1	-1	-1	2	-1
1	164	72	1	1	1	2	1	2	1	1	1	2	1	1	2	1	1	0	0	130	73	134	76	114	60	,91	160	83	-1	-1	-1	-1	-1	6	6	-1	-1	-1	1	-1	1	-1	1	-1	1	-1	-1	2	145
2	180	75	2	1	1	2	1	1	1	2	1	1	1	1	2	1	1	0	0	109	72	115	77	91	58	,88	158	80	-1	-1	-1	-1	-1	5	5	-1	-1	-1	1	-1	1	-1	1	-1	1	-1	-1	2	-1
1	153	70	2	1	1	1	2	2	1	1	1	1	1	1	1	1	1	0	0	126	65	130	68	115	56	,81	155	70	-1	-1	-1	-1	-1	4	5	-1	-1	-1	1	-1	1	-1	1	-1	1	-1	-1	2	175
1	159	74	1	2	1	2	2	2	1	2	1	1	1	3	1	1	1	0	0	144	90	146	93	136	80	1,1	160	90	-1	-1	-1	-1	-1	3	5	-1	-1	-1	1	-1	1	-1	1	-1	1	-1	-1	2	190
1	158	84	2	1	2	1	2	2	1	1	1	1	1	1	2	1	1	0	0	145	85	143	85	151	86	1,48	160	80	-1	-1	-1	-1	-1	6	5	-1	-1	-1	1	-1	1	-1	1	-1	1	-1	-1	2	145
2	172	88	1	1	2	2	1	1	1	1	1	1	2	3	1	1	1	0	0	122	68	124	69	113	63	2,74	157	80	-1	-1	-1	-1	-1	5	6	-1	-1	-1	1	-1	1	-1	1	-1	1	-1	-1	2	210
2	170	87	1	2	1	2	2	2	1	1	1	2	1	3	1	1	1	0	0	197	84	199	85	187	80	1,99	200	90	-1	-1	-1	-1	-1	5	6	-1	-1	-1	1	-1	1	-1	1	-1	1	-1	-1	2	230
2	184	105	1	1	1	2	2	2	1	2	1	2	2	1	1	1	1	0	0	141	92	143	94	134	87	1,17	160	90	-1	-1	-1	-1	-1	5	6	-1	-1	-1	1	-1	1	-1	1	-1	1	-1	-1	2	-1
1	162	70	1	1	1	2	2	2	1	2	1	2	1	1	1	1	1	0	0	133	77	132	78	136	75	,71	160	80	-1	-1	-1	-1	-1	4	5	-1	-1	-1	1	-1	1	-1	1	-1	1	-1	-1	2	200
1	165	95	1	1	1	1	2	2	1	2	1	2	2	1	1	1	1	0	0	160	102	164	105	142	90	,72	165	115	-1	-1	-1	-1	-1	4	6	-1	-1	-1	1	-1	1	-1	1	-1	1	-1	-1	2	155
1	157	93	1	1	1	2	2	2	1	2	1	2	1	1	1	1	1	0	0	127	80	129	81	120	76	,74	160	70	-1	-1	-1	-1	-1	5	5	-1	-1	-1	1	-1	1	-1	1	-1	1	-1	-1	2	145
2	174	89	1	1	2	2	2	2	1	2	1	2	2	1	1	1	1	0	0	172	101	169	101	178	99	1,11	160	90	-1	-1	-1	-1	-1	6	5	-1	-1	-1	1	-1	1	-1	1	-1	1	-1	-1	2	174
1	170	95	1	1	1	2	2	2	1	1	1	2	1	1	1	1	1	0	0	153	92	153	93	153	88	,76	160	90	-1	-1	-1	-1	-1	5	5	-1	-1	-1	1	-1	1	-1	1	-1	1	-1	-1	2	-1
2	181	98	1	1	1	2	2	2	1	1	1	2	1	1	1	1	1	0	0	178	90	183	93	158	76	,87	170	70	-1	-1	-1	-1	-1	5	7	-1	-1	-1	1	-1	1	-1	1	-1	1	-1	-1	2	190
2	170	94	1	2	1	2	1	1	2	2	1	1	1	3	2	1	1	0	0	154	93	157	97	144	82	1,09	160	80	-1	-1	-1	-1	-1	7	7	-1	-1	-1	1	-1	1	-1	1	-1	1	-1	-1	2	-1
2	175	82	2	1	2	2	1	1	1	2	2	2	2	1	2	1	1	0	0	169	87	172	90	160	79	1,1	170	80	-1	-1	-1	-1	-1	6	6	-1	-1	-1	1	-1	1	-1	1	-1	1	-1	-1	2	-1
2	183	116	2	1	1	1	1	1	1	2	1	1	1	1	1	1	1	0	0	155	81	155	81	158	80	1	165	60	-1	-1	-1	-1	-1	5	5	-1	-1	-1	1	-1	1	-1	1	-1	1	-1	-1	2	160
2	188	100	2	1	1	1	2	2	1	2	1	1	1	1	1	1	1	0	0	131	89	139	96	110	71	,9	170	100	-1	-1	-1	-1	-1	5	5	-1	-1	-1	1	-1	1	-1	1	-1	1	-1	-1	2	165
2	170	99	1	2	1	2	2	2	1	2	1	2	1	3	1	1	1	0	0	-1	-1	-1	-1	-1	-1	,8	160	90	-1	-1	-1	-1	-1	6	5	-1	-1	-1	1	-1	1	-1	1	-1	1	-1	-1	2	135
2	175	98	1	1	2	2	2	2	1	1	1	2	1	1	1	1	2	0	0	185	115	188	118	173	106	1,6	170	90	-1	-1	-1	-1	-1	6	6	-1	-1	-1	1	-1	1	-1	1	-1	1	-1	-1	2	175
1	166	77	1	1	1	2	1	1	1	1	1	1	1	1	2	1	1	0	0	-1	-1	-1	-1	-1	-1	,7	160	85	-1	-1	-1	-1	-1	7	6	-1	-1	-1	1	-1	1	-1	1	-1	1	-1	-1	2	-1
2	180	94	1	2	1	2	2	2	1	2	1	2	1	1	1	1	1	0	0	178	109	178	110	182	102	1,2	170	90	-1	-1	-1	-1	-1	6	6	-1	-1	-1	1	-1	1	-1	1	-1	1	-1	-1	2	-1
2	176	124	1	1	2	2	2	2	2	2	1	2	2	1	1	1	1	0	0	163	103	165	103	152	97	,8	160	110	-1	-1	-1	-1	-1	5	5	-1	-1	-1	1	-1	1	-1	1	-1	1	-1	-1	2	-1
2	188	108	1	2	1	2	2	2	1	1	1	1	2	3	2	1	1	0	0	-1	-1	-1	-1	-1	-1	1	160	75	-1	-1	-1	-1	-1	6	6	-1	-1	-1	1	-1	1	-1	1	-1	1	-1	-1	2	-1
1	172	80	2	1	1	2	1	1	2	2	1	1	1	3	1	1	1	0	0	114	61	118	64	97	49	1,3	180	80	-1	-1	-1	-1	-1	5	5	-1	-1	-1	1	-1	1	-1	1	-1	1	-1	-1	2	195
2	173	104	2	1	1	2	2	2	1	2	1	1	1	1	2	1	2	0	0	131	81	133	83	119	70	,9	185	95	-1	-1	-1	-1	-1	5	6	-1	-1	-1	1	-1	1	-1	1	-1	1	-1	-1	2	-1
1	165	85	1	1	1	2	1	1	1	2	1	1	1	1	1	1	1	-1	-1	188	133	187	132	189	136	-1	-1	-1	-1	-1	-1	-1	-1	-1	-1	-1	-1	-1	-1	-1	-1	-1	-1	-1	-1	-1	-1	-1
2	168	91	1	1	2	1	1	2	1	1	1	2	1	1	2	1	1	-1	-1	148	85	152	89	136	73	-1	-1	-1	-1	-1	-1	-1	-1	-1	-1	-1	-1	-1	-1	-1	-1	-1	-1	-1	-1	-1	-1	-1
1	157	85	2	1	1	2	2	2	1	1	1	1	1	1	2	1	1	-1	-1	130	64	131	65	126	61	-1	-1	-1	-1	-1	-1	-1	-1	-1	-1	-1	-1	-1	-1	-1	-1	-1	-1	-1	-1	-1	-1	-1
2	180	76	1	1	2	2	1	2	2	1	1	2	1	1	2	1	1	-1	-1	169	110	172	113	157	100	-1	-1	-1	-1	-1	-1	-1	-1	-1	-1	-1	-1	-1	-1	-1	-1	-1	-1	-1	-1	-1	-1	-1
2	183	105	1	2	1	1	1	2	1	2	1	1	1	1	1	1	1	-1	-1	-1	-1	-1	-1	-1	-1	-1	-1	-1	-1	-1	-1	-1	-1	-1	-1	-1	-1	-1	-1	-1	-1	-1	-1	-1	-1	-1	-1	-1
2	173	101	1	2	1	2	1	2	2	2	1	2	1	3	1	1	1	-1	-1	149	102	151	103	142	98	-1	-1	-1	-1	-1	-1	-1	-1	-1	-1	-1	-1	-1	-1	-1	-1	-1	-1	-1	-1	-1	-1	-1
1	157	73	2	1	1	2	1	2	1	2	1	1	1	1	1	1	1	-1	-1	146	78	146	80	146	67	-1	-1	-1	-1	-1	-1	-1	-1	-1	-1	-1	-1	-1	-1	-1	-1	-1	-1	-1	-1	-1	-1	-1
2	172	89	1	1	1	2	1	2	2	2	1	2	1	3	1	1	1	-1	-1	146	82	152	84	131	76	-1	-1	-1	-1	-1	-1	-1	-1	-1	-1	-1	-1	-1	-1	-1	-1	-1	-1	-1	-1	-1	-1	-1
1	157	47	1	1	1	2	1	1	1	1	1	1	1	1	2	1	1	-1	-1	160	88	169	92	131	76	-1	-1	-1	-1	-1	-1	-1	-1	-1	-1	-1	-1	-1	-1	-1	-1	-1	-1	-1	-1	-1	-1	-1
2	170	85	1	2	2	2	1	1	1	2	1	1	2	1	2	1	2	-1	-1	128	86	130	89	123	80	-1	-1	-1	-1	-1	-1	-1	-1	-1	-1	-1	-1	-1	-1	-1	-1	-1	-1	-1	-1	-1	-1	-1
2	180	112	2	1	2	2	1	2	1	2	1	1	2	1	1	1	1	-1	-1	160	105	164	110	144	89	-1	-1	-1	-1	-1	-1	-1	-1	-1	-1	-1	-1	-1	-1	-1	-1	-1	-1	-1	-1	-1	-1	-1
2	185	97	1	2	1	2	1	2	2	2	1	1	1	1	1	1	1	-1	-1	155	98	155	99	157	97	-1	-1	-1	-1	-1	-1	-1	-1	-1	-1	-1	-1	-1	-1	-1	-1	-1	-1	-1	-1	-1	-1	-1
1	163	102	2	1	1	2	1	2	1	1	1	1	1	3	2	1	2	-1	-1	139	83	142	84	133	79	-1	-1	-1	-1	-1	-1	-1	-1	-1	-1	-1	-1	-1	-1	-1	-1	-1	-1	-1	-1	-1	-1	-1
2	184	96	1	2	1	1	1	1	1	2	1	1	1	1	1	1	1	-1	-1	131	101	133	105	127	91	-1	-1	-1	-1	-1	-1	-1	-1	-1	-1	-1	-1	-1	-1	-1	-1	-1	-1	-1	-1	-1	-1	-1
1	164	60	2	1	1	2	1	1	1	2	1	1	1	1	1	2	1	-1	-1	107	59	106	59	109	58	-1	-1	-1	-1	-1	-1	-1	-1	-1	-1	-1	-1	-1	-1	-1	-1	-1	-1	-1	-1	-1	-1	-1
2	172	78	1	1	1	2	1	1	1	1	1	1	1	1	1	1	1	-1	-1	-1	-1	-1	-1	-1	-1	-1	-1	-1	-1	-1	-1	-1	-1	-1	-1	-1	-1	-1	-1	-1	-1	-1	-1	-1	-1	-1	-1	-1
2	173	85	2	1	1	2	1	2	1	2	1	1	1	1	1	1	2	-1	-1	136	88	134	87	142	92	-1	-1	-1	-1	-1	-1	-1	-1	-1	-1	-1	-1	-1	-1	-1	-1	-1	-1	-1	-1	-1	-1	-1
2	180	116	1	1	1	1	1	2	1	1	1	2	1	1	1	1	1	-1	-1	145	83	147	84	141	82	-1	-1	-1	-1	-1	-1	-1	-1	-1	-1	-1	-1	-1	-1	-1	-1	-1	-1	-1	-1	-1	-1	-1
2	186	94	1	1	1	2	1	2	2	1	1	2	1	1	1	1	1	-1	-1	157	103	157	104	157	99	-1	-1	-1	-1	-1	-1	-1	-1	-1	-1	-1	-1	-1	-1	-1	-1	-1	-1	-1	-1	-1	-1	-1
2	173	105	1	1	1	2	1	2	2	1	2	2	2	3	1	1	2	-1	-1	125	86	127	88	121	82	-1	-1	-1	-1	-1	-1	-1	-1	-1	-1	-1	-1	-1	-1	-1	-1	-1	-1	-1	-1	-1	-1	-1
1	160	80	2	1	2	2	1	1	1	2	1	1	1	3	1	1	1	-1	-1	155	87	158	88	143	81	-1	-1	-1	-1	-1	-1	-1	-1	-1	-1	-1	-1	-1	-1	-1	-1	-1	-1	-1	-1	-1	-1	-1
2	184	74	1	2	2	2	1	1	2	2	1	1	1	3	2	1	1	-1	-1	129	76	130	75	126	76	-1	-1	-1	-1	-1	-1	-1	-1	-1	-1	-1	-1	-1	-1	-1	-1	-1	-1	-1	-1	-1	-1	-1
1	165	62	1	2	1	1	1	2	1	1	1	1	1	1	2	1	2	-1	-1	143	89	143	89	-1	-1	-1	-1	-1	-1	-1	-1	-1	-1	-1	-1	-1	-1	-1	-1	-1	-1	-1	-1	-1	-1	-1	-1	-1
2	183	110	1	1	1	2	1	2	1	1	1	2	1	3	2	1	2	-1	-1	180	103	177	104	189	99	-1	-1	-1	-1	-1	-1	-1	-1	-1	-1	-1	-1	-1	-1	-1	-1	-1	-1	-1	-1	-1	-1	-1
2	175	109	1	2	1	1	1	2	1	1	1	1	1	1	2	1	1	-1	-1	128	82	125	80	147	93	-1	-1	-1	-1	-1	-1	-1	-1	-1	-1	-1	-1	-1	-1	-1	-1	-1	-1	-1	-1	-1	-1	-1
2	184	133	2	1	1	2	1	2	1	1	1	1	1	3	1	1	1	-1	-1	154	108	159	111	140	100	-1	-1	-1	-1	-1	-1	-1	-1	-1	-1	-1	-1	-1	-1	-1	-1	-1	-1	-1	-1	-1	-1	-1
1	168	74	1	1	1	1	1	2	1	2	1	2	1	3	1	1	1	-1	-1	-1	-1	-1	-1	-1	-1	-1	-1	-1	-1	-1	-1	-1	-1	-1	-1	-1	-1	-1	-1	-1	-1	-1	-1	-1	-1	-1	-1	-1
1	165	63	1	1	1	1	1	2	2	2	1	2	1	1	2	1	1	-1	-1	147	77	157	82	110	59	-1	-1	-1	-1	-1	-1	-1	-1	-1	-1	-1	-1	-1	-1	-1	-1	-1	-1	-1	-1	-1	-1	-1
1	168	98	2	1	1	2	1	2	1	1	1	1	1	1	1	1	1	-1	-1	128	81	131	84	118	72	-1	-1	-1	-1	-1	-1	-1	-1	-1	-1	-1	-1	-1	-1	-1	-1	-1	-1	-1	-1	-1	-1	-1
1	160	58	2	1	1	2	1	2	1	2	1	1	1	1	1	1	1	-1	-1	129	80	132	83	114	71	-1	-1	-1	-1	-1	-1	-1	-1	-1	-1	-1	-1	-1	-1	-1	-1	-1	-1	-1	-1	-1	-1	-1
2	183	138	2	1	1	1	1	1	1	2	1	1	1	1	1	1	1	-1	-1	-1	-1	-1	-1	-1	-1	-1	-1	-1	-1	-1	-1	-1	-1	-1	-1	-1	-1	-1	-1	-1	-1	-1	-1	-1	-1	-1	-1	-1
2	174	110	1	2	1	2	1	2	1	2	1	2	1	1	2	1	1	-1	-1	134	75	140	80	104	51	-1	-1	-1	-1	-1	-1	-1	-1	-1	-1	-1	-1	-1	-1	-1	-1	-1	-1	-1	-1	-1	-1	-1
2	179	94	1	1	1	2	1	2	1	2	1	2	1	3	2	1	2	-1	-1	142	66	146	69	138	64	-1	-1	-1	-1	-1	-1	-1	-1	-1	-1	-1	-1	-1	-1	-1	-1	-1	-1	-1	-1	-1	-1	-1
2	175	104	1	1	1	2	1	2	1	2	1	2	1	1	1	1	1	-1	-1	135	94	142	102	114	76	-1	-1	-1	-1	-1	-1	-1	-1	-1	-1	-1	-1	-1	-1	-1	-1	-1	-1	-1	-1	-1	-1	-1
1	170	65	2	1	1	2	1	2	1	1	1	1	1	1	1	1	2	-1	-1	-1	-1	-1	-1	-1	-1	-1	-1	-1	-1	-1	-1	-1	-1	-1	-1	-1	-1	-1	-1	-1	-1	-1	-1	-1	-1	-1	-1	-1
2	180	98	2	1	1	2	1	1	1	2	1	1	2	1	2	1	1	-1	-1	137	85	137	86	136	82	-1	-1	-1	-1	-1	-1	-1	-1	-1	-1	-1	-1	-1	-1	-1	-1	-1	-1	-1	-1	-1	-1	-1
2	194	89	1	2	1	1	1	2	2	2	1	1	1	1	1	1	1	-1	-1	126	82	131	84	114	75	-1	-1	-1	-1	-1	-1	-1	-1	-1	-1	-1	-1	-1	-1	-1	-1	-1	-1	-1	-1	-1	-1	-1
2	178	125	1	1	1	2	1	2	2	2	1	2	1	1	2	1	1	-1	-1	137	91	142	95	118	77	-1	-1	-1	-1	-1	-1	-1	-1	-1	-1	-1	-1	-1	-1	-1	-1	-1	-1	-1	-1	-1	-1	-1
1	162	107	1	2	1	2	1	2	1	2	1	1	1	1	1	1	1	-1	-1	149	96	153	100	135	81	-1	-1	-1	-1	-1	-1	-1	-1	-1	-1	-1	-1	-1	-1	-1	-1	-1	-1	-1	-1	-1	-1	-1
1	156	90	2	1	1	2	1	2	1	1	1	1	1	1	1	1	1	-1	-1	129	70	129	71	130	67	-1	-1	-1	-1	-1	-1	-1	-1	-1	-1	-1	-1	-1	-1	-1	-1	-1	-1	-1	-1	-1	-1	-1
1	160	115	1	2	1	2	1	2	1	1	1	1	1	1	1	1	1	-1	-1	143	92	144	93	137	90	-1	-1	-1	-1	-1	-1	-1	-1	-1	-1	-1	-1	-1	-1	-1	-1	-1	-1	-1	-1	-1	-1	-1
1	162	70	1	1	1	2	1	2	1	2	1	2	1	1	1	1	1	-1	-1	148	77	148	77	145	77	-1	-1	-1	-1	-1	-1	-1	-1	-1	-1	-1	-1	-1	-1	-1	-1	-1	-1	-1	-1	-1	-1	-1
2	193	107	1	1	2	1	1	2	1	1	1	2	1	1	1	1	1	-1	-1	-1	-1	-1	-1	-1	-1	-1	-1	-1	-1	-1	-1	-1	-1	-1	-1	-1	-1	-1	-1	-1	-1	-1	-1	-1	-1	-1	-1	-1
2	177	86	1	2	1	2	1	2	1	2	1	1	1	1	2	1	1	-1	-1	158	97	156	97	167	97	-1	-1	-1	-1	-1	-1	-1	-1	-1	-1	-1	-1	-1	-1	-1	-1	-1	-1	-1	-1	-1	-1	-1
2	169	94	1	1	1	2	1	2	1	1	1	2	1	1	1	1	2	-1	-1	-1	-1	-1	-1	-1	-1	-1	-1	-1	-1	-1	-1	-1	-1	-1	-1	-1	-1	-1	-1	-1	-1	-1	-1	-1	-1	-1	-1	-1
1	-1	-1	1	1	1	2	1	2	2	1	1	2	1	1	1	1	1	-1	-1	-1	-1	-1	-1	-1	-1	-1	-1	-1	-1	-1	-1	-1	-1	-1	-1	-1	-1	-1	-1	-1	-1	-1	-1	-1	-1	-1	-1	-1
1	164	84	1	1	1	2	1	2	1	2	1	2	1	1	1	1	1	-1	-1	134	69	138	69	127	69	-1	-1	-1	-1	-1	-1	-1	-1	-1	-1	-1	-1	-1	-1	-1	-1	-1	-1	-1	-1	-1	-1	-1
2	181	81	2	1	1	2	1	1	1	1	1	1	1	1	2	1	1	-1	-1	147	109	147	109	-1	-1	-1	-1	-1	-1	-1	-1	-1	-1	-1	-1	-1	-1	-1	-1	-1	-1	-1	-1	-1	-1	-1	-1	-1
2	172	78	1	1	1	2	1	1	1	2	1	2	1	1	2	1	1	-1	-1	124	71	129	75	111	62	-1	-1	-1	-1	-1	-1	-1	-1	-1	-1	-1	-1	-1	-1	-1	-1	-1	-1	-1	-1	-1	-1	-1
2	174	100	1	1	2	1	1	2	1	1	1	2	2	1	2	1	1	-1	-1	-1	-1	-1	-1	-1	-1	-1	-1	-1	-1	-1	-1	-1	-1	-1	-1	-1	-1	-1	-1	-1	-1	-1	-1	-1	-1	-1	-1	-1
2	185	89	2	1	1	2	1	2	1	2	1	1	2	3	2	1	1	-1	-1	-1	-1	-1	-1	-1	-1	-1	-1	-1	-1	-1	-1	-1	-1	-1	-1	-1	-1	-1	-1	-1	-1	-1	-1	-1	-1	-1	-1	-1
2	186	85	1	2	1	2	1	2	1	1	1	1	1	1	1	1	1	-1	-1	124	81	129	85	113	71	-1	-1	-1	-1	-1	-1	-1	-1	-1	-1	-1	-1	-1	-1	-1	-1	-1	-1	-1	-1	-1	-1	-1
1	186	85	1	1	1	2	1	2	1	1	1	2	1	3	2	1	1	-1	-1	170	93	172	93	166	91	-1	-1	-1	-1	-1	-1	-1	-1	-1	-1	-1	-1	-1	-1	-1	-1	-1	-1	-1	-1	-1	-1	-1
2	163	79	1	2	1	2	1	2	2	1	1	1	1	1	2	1	1	-1	-1	-1	-1	-1	-1	-1	-1	-1	-1	-1	-1	-1	-1	-1	-1	-1	-1	-1	-1	-1	-1	-1	-1	-1	-1	-1	-1	-1	-1	-1
2	174	74	1	2	2	2	1	1	1	2	1	1	1	1	2	1	1	-1	-1	133	90	132	89	137	92	-1	-1	-1	-1	-1	-1	-1	-1	-1	-1	-1	-1	-1	-1	-1	-1	-1	-1	-1	-1	-1	-1	-1
2	180	80	1	1	2	2	1	2	1	2	1	2	1	1	1	1	1	-1	-1	154	102	153	102	158	102	-1	-1	-1	-1	-1	-1	-1	-1	-1	-1	-1	-1	-1	-1	-1	-1	-1	-1	-1	-1	-1	-1	-1
2	173	87	1	1	1	2	1	1	1	2	1	1	1	3	2	1	1	-1	-1	146	75	152	78	122	61	-1	-1	-1	-1	-1	-1	-1	-1	-1	-1	-1	-1	-1	-1	-1	-1	-1	-1	-1	-1	-1	-1	-1
2	165	83	1	1	1	1	1	2	1	1	1	2	1	1	1	1	1	-1	-1	153	93	158	96	138	82	-1	-1	-1	-1	-1	-1	-1	-1	-1	-1	-1	-1	-1	-1	-1	-1	-1	-1	-1	-1	-1	-1	-1
2	194	157	2	1	2	2	1	2	2	2	1	1	2	1	1	1	2	-1	-1	176	117	180	118	159	109	-1	-1	-1	-1	-1	-1	-1	-1	-1	-1	-1	-1	-1	-1	-1	-1	-1	-1	-1	-1	-1	-1	-1
1	163	67	1	2	1	2	1	2	1	1	1	2	1	1	1	1	1	-1	-1	-1	-1	-1	-1	-1	-1	-1	-1	-1	-1	-1	-1	-1	-1	-1	-1	-1	-1	-1	-1	-1	-1	-1	-1	-1	-1	-1	-1	-1
1	154	69	1	2	1	2	1	2	1	2	1	1	2	1	2	1	1	-1	-1	-1	-1	-1	-1	-1	-1	-1	-1	-1	-1	-1	-1	-1	-1	-1	-1	-1	-1	-1	-1	-1	-1	-1	-1	-1	-1	-1	-1	-1
1	154	60	1	1	1	2	1	2	1	1	1	2	1	1	2	1	1	-1	-1	126	69	130	72	97	51	-1	-1	-1	-1	-1	-1	-1	-1	-1	-1	-1	-1	-1	-1	-1	-1	-1	-1	-1	-1	-1	-1	-1
1	171	60	2	1	1	2	1	2	1	1	1	1	1	1	1	1	1	-1	-1	136	74	138	76	127	66	-1	-1	-1	-1	-1	-1	-1	-1	-1	-1	-1	-1	-1	-1	-1	-1	-1	-1	-1	-1	-1	-1	-1
2	186	105	1	2	1	2	1	2	1	2	1	1	1	1	1	1	1	-1	-1	165	108	164	108	168	104	-1	-1	-1	-1	-1	-1	-1	-1	-1	-1	-1	-1	-1	-1	-1	-1	-1	-1	-1	-1	-1	-1	-1
2	186	105	1	1	1	2	1	2	1	2	1	2	1	1	1	1	1	-1	-1	161	103	168	109	132	80	-1	-1	-1	-1	-1	-1	-1	-1	-1	-1	-1	-1	-1	-1	-1	-1	-1	-1	-1	-1	-1	-1	-1
1	166	68	2	1	1	1	1	2	1	2	1	1	1	1	1	1	1	-1	-1	135	71	137	73	128	66	-1	-1	-1	-1	-1	-1	-1	-1	-1	-1	-1	-1	-1	-1	-1	-1	-1	-1	-1	-1	-1	-1	-1
1	156	66	2	1	2	2	1	2	1	1	1	1	1	1	1	1	1	-1	-1	113	67	116	70	103	60	-1	-1	-1	-1	-1	-1	-1	-1	-1	-1	-1	-1	-1	-1	-1	-1	-1	-1	-1	-1	-1	-1	-1
2	170	90	2	1	1	2	1	2	2	2	1	1	1	1	2	1	1	-1	-1	142	95	149	101	122	77	-1	-1	-1	-1	-1	-1	-1	-1	-1	-1	-1	-1	-1	-1	-1	-1	-1	-1	-1	-1	-1	-1	-1
2	172	82	1	2	1	2	1	1	1	1	1	2	1	1	1	1	1	-1	-1	175	105	177	106	144	90	-1	-1	-1	-1	-1	-1	-1	-1	-1	-1	-1	-1	-1	-1	-1	-1	-1	-1	-1	-1	-1	-1	-1
2	176	94	1	1	1	1	1	2	1	2	1	2	1	1	2	1	1	-1	-1	132	74	135	76	120	67	-1	-1	-1	-1	-1	-1	-1	-1	-1	-1	-1	-1	-1	-1	-1	-1	-1	-1	-1	-1	-1	-1	-1
2	183	98	2	1	1	2	1	2	1	2	1	1	1	1	1	1	1	-1	-1	134	96	134	96	136	97	-1	-1	-1	-1	-1	-1	-1	-1	-1	-1	-1	-1	-1	-1	-1	-1	-1	-1	-1	-1	-1	-1	-1
1	161	88	2	1	1	2	2	2	1	2	1	1	1	3	1	1	1	-1	-1	147	77	149	80	137	57	-1	-1	-1	-1	-1	-1	-1	-1	-1	-1	-1	-1	-1	-1	-1	-1	-1	-1	-1	-1	-1	-1	-1
1	175	65	2	1	1	2	1	2	1	1	1	1	2	1	1	1	1	-1	-1	125	66	127	66	119	63	-1	-1	-1	-1	-1	-1	-1	-1	-1	-1	-1	-1	-1	-1	-1	-1	-1	-1	-1	-1	-1	-1	-1
1	168	65	2	1	1	1	1	2	1	2	1	1	2	1	2	1	1	-1	-1	142	84	143	85	102	57	-1	-1	-1	-1	-1	-1	-1	-1	-1	-1	-1	-1	-1	-1	-1	-1	-1	-1	-1	-1	-1	-1	-1
2	174	78	2	1	2	2	1	1	2	2	2	1	2	3	1	1	1	-1	-1	166	111	171	115	152	103	-1	-1	-1	-1	-1	-1	-1	-1	-1	-1	-1	-1	-1	-1	-1	-1	-1	-1	-1	-1	-1	-1	-1
1	158	79	1	1	2	1	1	2	1	1	1	2	1	1	1	1	1	-1	-1	137	77	144	81	115	64	-1	-1	-1	-1	-1	-1	-1	-1	-1	-1	-1	-1	-1	-1	-1	-1	-1	-1	-1	-1	-1	-1	-1
2	182	86	1	2	1	2	1	2	1	2	1	1	1	1	2	1	2	-1	-1	109	74	110	76	102	69	-1	-1	-1	-1	-1	-1	-1	-1	-1	-1	-1	-1	-1	-1	-1	-1	-1	-1	-1	-1	-1	-1	-1
1	158	81	2	1	1	2	1	2	1	2	1	1	2	3	1	1	1	-1	-1	129	91	129	95	128	83	-1	-1	-1	-1	-1	-1	-1	-1	-1	-1	-1	-1	-1	-1	-1	-1	-1	-1	-1	-1	-1	-1	-1
2	186	120	1	2	1	2	1	2	2	1	1	1	1	1	1	1	1	-1	-1	-1	-1	-1	-1	-1	-1	-1	-1	-1	-1	-1	-1	-1	-1	-1	-1	-1	-1	-1	-1	-1	-1	-1	-1	-1	-1	-1	-1	-1
1	184	88	1	2	2	2	1	2	1	1	1	1	1	1	2	1	1	-1	-1	131	75	127	75	143	76	-1	-1	-1	-1	-1	-1	-1	-1	-1	-1	-1	-1	-1	-1	-1	-1	-1	-1	-1	-1	-1	-1	-1
1	162	75	2	1	1	1	1	1	1	1	1	1	1	1	1	1	1	-1	-1	169	113	170	112	161	113	-1	-1	-1	-1	-1	-1	-1	-1	-1	-1	-1	-1	-1	-1	-1	-1	-1	-1	-1	-1	-1	-1	-1
2	180	100	2	1	1	2	1	2	1	2	1	1	2	1	2	1	1	-1	-1	174	116	176	118	168	110	-1	-1	-1	-1	-1	-1	-1	-1	-1	-1	-1	-1	-1	-1	-1	-1	-1	-1	-1	-1	-1	-1	-1
1	172	98	2	1	1	2	1	2	2	2	1	1	2	1	1	1	1	-1	-1	97	55	97	56	96	51	-1	-1	-1	-1	-1	-1	-1	-1	-1	-1	-1	-1	-1	-1	-1	-1	-1	-1	-1	-1	-1	-1	-1
2	167	89	1	1	1	2	1	2	1	1	1	2	2	1	1	1	1	-1	-1	149	100	151	103	142	92	-1	-1	-1	-1	-1	-1	-1	-1	-1	-1	-1	-1	-1	-1	-1	-1	-1	-1	-1	-1	-1	-1	-1
2	185	92	2	1	1	2	1	2	1	2	1	1	1	1	2	1	1	-1	-1	-1	-1	-1	-1	-1	-1	-1	-1	-1	-1	-1	-1	-1	-1	-1	-1	-1	-1	-1	-1	-1	-1	-1	-1	-1	-1	-1	-1	-1
2	175	83	2	1	1	2	1	2	2	2	1	1	1	1	1	1	1	-1	-1	124	84	130	89	112	72	-1	-1	-1	-1	-1	-1	-1	-1	-1	-1	-1	-1	-1	-1	-1	-1	-1	-1	-1	-1	-1	-1	-1
2	173	67	1	2	1	2	1	2	2	1	1	1	1	3	2	2	1	-1	-1	-1	-1	-1	-1	-1	-1	-1	-1	-1	-1	-1	-1	-1	-1	-1	-1	-1	-1	-1	-1	-1	-1	-1	-1	-1	-1	-1	-1	-1
2	170	84	2	1	1	2	2	2	2	2	1	1	1	3	2	1	1	-1	-1	143	80	146	83	132	70	-1	-1	-1	-1	-1	-1	-1	-1	-1	-1	-1	-1	-1	-1	-1	-1	-1	-1	-1	-1	-1	-1	-1
1	155	75	2	1	1	2	2	2	2	1	1	2	1	3	1	1	1	-1	-1	169	73	172	74	158	70	-1	-1	-1	-1	-1	-1	-1	-1	-1	-1	-1	-1	-1	-1	-1	-1	-1	-1	-1	-1	-1	-1	-1
1	165	80	2	1	2	1	1	1	2	1	1	1	2	1	1	1	1	-1	-1	156	87	159	87	149	87	-1	-1	-1	-1	-1	-1	-1	-1	-1	-1	-1	-1	-1	-1	-1	-1	-1	-1	-1	-1	-1	-1	-1
2	174	100	2	1	2	2	1	2	1	2	1	1	1	1	1	1	1	-1	-1	159	104	164	107	142	92	-1	-1	-1	-1	-1	-1	-1	-1	-1	-1	-1	-1	-1	-1	-1	-1	-1	-1	-1	-1	-1	-1	-1
1	163	78	1	1	2	2	1	1	2	2	1	2	2	1	1	1	1	-1	-1	181	121	179	121	188	121	-1	-1	-1	-1	-1	-1	-1	-1	-1	-1	-1	-1	-1	-1	-1	-1	-1	-1	-1	-1	-1	-1	-1
2	170	91	2	1	2	2	1	2	2	1	1	1	1	1	1	1	1	-1	-1	197	115	198	114	190	116	-1	-1	-1	-1	-1	-1	-1	-1	-1	-1	-1	-1	-1	-1	-1	-1	-1	-1	-1	-1	-1	-1	-1
2	172	110	2	1	2	1	2	2	1	2	1	1	2	3	2	1	1	-1	-1	152	91	155	93	139	86	-1	-1	-1	-1	-1	-1	-1	-1	-1	-1	-1	-1	-1	-1	-1	-1	-1	-1	-1	-1	-1	-1	-1
2	178	85	2	1	1	2	1	2	1	1	1	1	1	1	2	1	1	-1	-1	161	104	167	108	134	83	-1	-1	-1	-1	-1	-1	-1	-1	-1	-1	-1	-1	-1	-1	-1	-1	-1	-1	-1	-1	-1	-1	-1
2	165	88	2	1	1	2	1	2	1	2	1	1	1	3	2	1	1	-1	-1	156	108	165	114	132	92	-1	-1	-1	-1	-1	-1	-1	-1	-1	-1	-1	-1	-1	-1	-1	-1	-1	-1	-1	-1	-1	-1	-1
2	180	105	2	1	2	2	1	1	1	2	1	1	1	1	1	1	1	1	1	133	83	140	86	126	97	1,21	131	81	1	1	-1	1	-1	-1	-1	-1	-1	-1	-1	-1	-1	1	1	1	1	1	1	-1	160
1	152	62	-1	-1	-1	-1	-1	-1	-1	-1	-1	-1	-1	1	-1	-1	-1	-1	-1	150	72	145	69	154	74	,97	168	80	2	1	-1	1	-1	-1	-1	-1	-1	-1	-1	-1	-1	1	1	1	1	1	1	-1	155
1	153	68	-1	-1	-1	-1	-1	-1	-1	-1	-1	-1	-1	1	-1	-1	-1	-1	-1	143	75	148	77	138	72	,72	169	84	1	1	-1	1	-1	-1	-1	-1	-1	-1	-1	-1	-1	1	1	1	1	1	1	-1	150
1	170	72	-1	-1	-1	-1	-1	-1	-1	-1	-1	-1	-1	1	-1	-1	-1	-1	-1	137	70	134	69	140	70	,49	136	69	1	1	-1	1	-1	-1	-1	-1	-1	-1	-1	-1	-1	1	1	1	1	1	1	-1	175
2	177	63	-1	-1	-1	-1	-1	-1	-1	-1	-1	-1	-1	1	-1	-1	-1	-1	-1	-1	-1	-1	-1	-1	-1	7,02	224	137	1	1	-1	1	-1	-1	-1	-1	-1	-1	-1	-1	-1	1	1	1	1	1	1	-1	142
2	175	96	-1	-1	-1	-1	-1	-1	-1	-1	-1	-1	-1	1	-1	-1	-1	-1	-1	135	73	138	78	131	67	1	145	85	1	1	-1	1	-1	-1	-1	-1	-1	-1	-1	-1	-1	1	1	1	1	1	1	-1	162
1	164	72	-1	-1	-1	-1	-1	-1	-1	-1	-1	-1	-1	3	-1	-1	-1	-1	-1	130	74	132	75	127	72	,79	160	93	1	1	-1	1	-1	-1	-1	-1	-1	-1	-1	-1	-1	1	1	1	1	1	1	-1
2	175	80	-1	-1	-1	-1	-1	-1	-1	-1	-1	-1	-1	1	-1	-1	-1	-1	-1	149	109	151	113	147	104	,98	153	90	1	1	-1	1	-1	-1	-1	-1	-1	-1	-1	-1	-1	1	1	1	1	1	1	-1
1	160	82	-1	-1	-1	-1	-1	-1	-1	-1	-1	-1	-1	3	-1	-1	-1	-1	-1	-1	-1	-1	-1	-1	-1	,9	145	95	1	1	-1	1	-1	-1	-1	-1	-1	-1	-1	-1	-1	1	1	1	1	1	1	-1
1	162	58	-1	-1	-1	-1	-1	-1	-1	-1	-1	-1	-1	1	-1	-1	-1	-1	-1	-1	-1	-1	-1	-1	-1	,75	175	98	1	1	-1	1	-1	-1	-1	-1	-1	-1	-1	-1	-1	1	1	1	1	1	1	-1
1	165	108	-1	-1	-1	-1	-1	-1	-1	-1	-1	-1	-1	3	-1	-1	-1	-1	-1	154	86	162	87	146	84	,92	159	92	1	1	-1	1	-1	-1	-1	-1	-1	-1	-1	-1	-1	1	1	1	1	1	1	-1
1	160	88	-1	-1	-1	-1	-1	-1	-1	-1	-1	-1	-1	1	-1	-1	-1	-1	-1	-1	-1	-1	-1	-1	-1	1,16	160	72	1	1	-1	1	-1	-1	-1	-1	-1	-1	-1	-1	-1	1	1	1	1	1	1	-1
2	172	100	-1	-1	-1	-1	-1	-1	-1	-1	-1	-1	-1	3	-1	-1	-1	-1	-1	-1	-1	-1	-1	-1	-1	5,22	183	80	1	1	-1	1	-1	-1	-1	-1	-1	-1	-1	-1	-1	1	1	1	1	1	1	-1	163
2	178	95	-1	-1	-1	-1	-1	-1	-1	-1	-1	-1	-1	1	-1	-1	-1	-1	-1	-1	-1	-1	-1	-1	-1	7,81	180	79	1	1	-1	1	-1	-1	-1	-1	-1	-1	-1	-1	-1	1	1	1	1	1	1	-1	174
2	165	67	-1	-1	-1	-1	-1	-1	-1	-1	-1	-1	-1	1	-1	-1	-1	-1	-1	-1	-1	-1	-1	-1	-1	1,02	170	90	1	1	-1	1	-1	-1	-1	-1	-1	-1	-1	-1	-1	1	2	2	1	1	1	-1
2	173	100	-1	-1	-1	-1	-1	-1	-1	-1	-1	-1	-1	1	-1	-1	-1	-1	-1	-1	-1	-1	-1	-1	-1	,83	170	102	1	1	-1	1	-1	-1	-1	-1	-1	-1	-1	-1	-1	1	1	1	1	1	1	-1
2	186	114	2	2	1	2	2	1	1	2	2	1	2	1	1	1	1	-1	-1
2	173	72	1	2	2	2	2	1	1	2	1	1	2	1	1	1	1	1	1	120	79	122	80	117	76	1	149	93	1	1	1	-1	60	6	6	-1	6	6	1	1	1	1	1	1	1	-1	-1	1	164
2	173	75	1	2	2	2	1	1	2	2	1	1	2	1	1	1	2	2	1	-1	-1	-1	-1	-1	-1	1,4	160	72	1	1	1	-1	-1	-1	5	-1	-1	-1	1	1	1	1	1	1	1	-1	-1	-1	148
2	182	90	2	1	2	2	2	1	2	2	1	1	2	1	1	1	1	1	1	127	83	130	84	119	78	1	152	88	1	1	1	-1	-1	4	4	-1	-1	-1	1	1	1	1	1	1	1	-1	-1	-1	158
2	182	78	1	1	2	2	2	2	1	2	2	1	2	1	1	1	1	1	2	131	77	132	78	129	73	1	172	98	1	1	1	-1	-1	5	5	-1	-1	-1	1	1	1	1	1	1	1	-1	-1	-1	-1
1	167	102	2	1	2	1	2	1	2	2	1	1	2	3	1	1	-1	1	1	141	86	142	88	140	83	1	160	90	-1	1	1	-1	-1	-1	-1	0	-1	-1	1	1	1	1	1	1	1	-1	-1	1	175
1	163	84	1	2	1	2	1	2	-1	-1	-1	-1	-1	1	1	1	1	1	1	168	110	174	114	154	99	1	213	149	1	3	1	1	43	4	5	0	-1	-1	1	1	1	1	1	1	1	2	1	1
2	175	100	1	2	2	2	2	1	1	2	1	1	1	1	2	-1	-1	1	1	133	79	136	82	126	71	,8	154	80	1	1	1	-1	-1	6	6	0	-1	-1	1	1	1	1	1	1	1	-1	-1	2	-1
2	180	82	2	1	2	1	2	1	1	1	1	1	1	1	1	1	1	1	1	-1	-1	-1	-1	-1	-1	1	184	84	-1	-1	-1	1	81	6	6	-1	-1	-1	1	1	1	1	1	1	1	1	1	1	-1
2	174	93	2	1	2	2	2	1	1	2	1	1	1	3	2	-1	2	1	1	136	83	130	80	151	91	1,7	168	87	-1	-1	-1	1	81	6	6	-1	6	6	1	1	1	1	1	1	1	1	1	1	190
1	168	75	2	1	1	1	2	1	1	1	1	1	1	1	1	1	1	1	1	115	72	115	73	116	71	,8	170	90	-1	-1	-1	-1	60	4	5	-1	-1	-1	1	1	1	1	1	1	1	1	1	1	-1
2	168	60	1	2	1	1	2	1	1	2	1	1	2	1	1	1	1	1	2	-1	-1	-1	-1	-1	-1	,9	-1	-1	1	1	1	1	-1	5	0	-1	-1	-1	1	1	1	1	1	1	1	1	1	1	-1
2	182	108	2	1	2	2	2	1	1	2	1	1	1	1	1	1	1	1	1	-1	-1	-1	-1	-1	-1	,8	-1	-1	-1	-1	-1	-1	-1	-1	-1	-1	-1	-1	1	1	1	1	1	1	1	1	1	1
2	170	85	2	2	2	2	2	1	1	1	1	1	2	1	2	1	2	1	1	172	105	162	101	155	102	1,06	172	107	1	1	1	1	45	4	4	-1	4	4	1	1	1	1	1	1	1	1	1	1	145
2	185	100	1	1	2	2	2	1	1	1	1	1	2	1	2	1	2	1	1	153	98	148	98	163	97	1,1	-1	-1	1	1	1	1	-1	4	6	-1	-1	-1	1	1	1	1	1	1	1	1	1	1	151
1	157	88	2	1	1	2	2	1	1	1	1	1	1	1	1	1	1	1	1	138	86	140	87	135	83	-1	-1	-1	1	1	1	1	70	6	6	-1	-1	-1	1	1	1	1	1	1	1	1	1	-1	130
1	-1	-1	2	1	1	2	2	1	1	2	1	1	1	3	2	1	1	1	1	-1	-1	-1	-1	-1	-1	,6	160	95	1	1	1	1	80	5	6	-1	5	6	1	1	1	1	1	1	1	1	1	1	160
1	168	80	2	1	2	2	2	1	2	1	1	1	2	3	2	2	1	1	1	-1	-1	-1	-1	-1	-1	-1	160	80	1	1	1	1	90	4	6	-1	4	6	1	1	1	1	1	1	1	1	1	-1	-1
2	176	120	2	1	2	2	2	1	2	1	1	1	2	3	2	1	1	1	1	-1	-1	131	76	118	63	1,1	-1	-1	1	1	-1	1	80	6	6	-1	6	6	1	1	1	1	1	1	1	1	1	-1	-1
2	172	112	2	1	1	2	2	2	1	2	1	1	2	1	2	1	1	1	1										1	1	1	2	113	6	5	-1	6	5	1	1	1	1	1	1	1	1	1	-1
1	150	54	2	1	1	2	2	1	1	1	1	1	1	3	1	1	1	1	1										1	1	1	1	65	6	6	-1	6	6	1	1	1	1	1	1	1	1	1	1
1	186	106	2	1	2	2	2	1	1	1	1	1	1	3	2	1	1	1	1	167	110	-1	-1	-1	-1	1,3	167	110	1	1	1	1	-1	6	6	-1	6	6	1	1	1	1	1	1	1	1	1	-1	141
1	165	88	2	1	1	2	2	1	1	2	1	1	2	3	2	1	2	1	1	-1	-1	-1	-1	-1	-1	,8	170	80	1	1	1	1	84	7	6	-1	7	6	1	1	1	1	1	1	1	1	1	-1
1	163	85	2	1	2	2	2	1	1	2	1	1	2	1	1	1	1	1	1	173	108	174	109	172	105	,9	230	130	1	1	1	1	70	-1	-1	-1	-1	-1	1	1	1	1	1	1	1	1	1	-1
2	182	92	2	1	2	2	2	2	1	2	1	1	2	3	1	1	1	1	1	-1	-1	-1	-1	-1	-1	1,4	170	90	1	1	1	1	80	-1	-1	-1	-1	-1	1	1	1	1	1	1	1	1	1	-1
1	165	85	2	1	2	1	2	1	1	1	1	1	1	1	1	1	1	1	1	-1	-1	-1	-1	-1	-1	1,1	205	110	1	1	1	1	75	-1	-1	-1	-1	-1	1	1	1	1	1	1	1	1	1	-1
2	198	113	2	1	2	2	2	1	1	2	1	1	1	3	1	1	2	2	1	196	120	196	121	195	118	1	195	135	1	1	1	1	50	4	4	-1	4	4	1	1	1	1	1	1	1	1	1	1	-1
1	167	84	2	1	2	2	2	1	2	2	1	1	2	1	2	1	1	1	1	147	72	149	73	141	68	,91	160	90	1	3	1	1	30	4	4	-1	4	4	1	1	1	1	1	1	1	1	1	1	129
1	170	73	2	1	1	2	2	1	1	2	1	1	1	1	1	1	2	1	1	160	109	160	109	-1	-1	,68	154	134	1	1	1	1	38	5	6	-1	5	6	1	1	1	2	1	1	1	1	1	1	123
2	172	84	2	1	2	2	2	1	2	2	1	1	2	1	1	1	1	1	1	191	127	-1	-1	-1	-1	,9	154	72	1	1	1	1	40	6	6	-1	6	6	1	1	1	1	1	1	1	1	1	1
2	168	74	1	1	2	2	2	1	1	2	2	2	1	1	1	1	2	1	1	157	94	162	98	140	80	,92	175	85	1	2	1	1	30	6	7	-1	5	5	1	1	1	1	1	1	1	1	1	1	160
1	165	90	1	1	2	1	1	2	1	1	1	1	1	1	1	1	1	1	1	165	87	173	91	142	74	,79	199	91	1	1	1	1	30	5	6	-1	5	6	1	1	1	1	1	1	1	1	1	1	201
1	156	64	2	1	2	2	1	1	1	2	2	1	1	1	1	1	1	1	1	155	84	166	92	136	70	,65	147	78	1	1	1	1	35	8	8	-1	8	8	1	1	1	1	1	1	1	1	1	1	187
1	160	86	1	1	1	2	2	1	1	2	1	2	1	1	1	1	2	1	1	162	106	161	108	168	99	,7	165	89	1	1	1	1	40	6	7	-1	6	6	1	1	1	1	1	1	1	1	1	1	145
1	164	77	1	2	2	2	2	1	2	2	1	1	2	1	1	1	1	1	1	178	103	179	105	176	96	,76	213	124	5	1	1	1	-1	-1	-1	-1	-1	-1	1	1	1	1	1	1	1	1	1	1	169
2	183	110	2	1	2	2	2	2	1	1	1	1	1	3	2	1	1	1	1	153	87	152	88	155	85	2,17	185	90	1	4	1	1	45	8	10	-1	7	9	1	1	1	1	1	1	1	1	1	1	-1
2	173	114	2	1	2	2	1	2	2	2	1	1	2	1	1	1	2	1	1	174	110	180	114	156	99	1,05	194	111	1	1	1	1	35	7	6	-1	6	6	1	1	1	1	1	1	1	1	1	1	174
2	175	121	2	1	2	2	2	1	1	2	1	1	1	3	1	1	1	1	1	147	102	147	102	147	102	,95	150	123	1	1	1	1	45	10	10	-1	8	9	1	1	1	1	1	1	1	1	1	1	158
1	160	75	2	1	2	2	2	2	2	2	2	1	2	3	1	1	1	1	1	192	111	193	117	191	107	1,15	212	145	1	1	1	1	35	6	7	-1	5	6	1	1	1	1	1	1	1	1	1	1	149
2	167	79	2	1	1	2	2	1	2	2	1	1	2	1	1	1	1	1	1	152	107	153	109	148	103	1,04	186	125																					147
2	181	91	2	1	2	2	2	1	1	2	1	1	2	1	1	1	1	1	1	143	101	145	102	136	98	,99	152	114	1	1	1	1	40	-1	-1	-1	-1	-1	1	1	1	1	1	1	1	1	1	1	185
2	193	113	2	1	2	2	2	1	1	2	1	1	1	1	1	1	2	1	1	149	86	150	89	144	80	1	156	99	5	5	2	1	40	4	5	9	8	8	1	1	1	1	1	1	1	1	1	1
2	170	88	2	1	1	2	2	1	2	2	1	1	2	3	2	1	2	1	1	147	100	147	100	148	100	,91	199	126	1	1	1	1	35	6	6	-1	5	5	1	1	1	1	1	1	1	1	1	1	136
1	150	77	2	1	2	2	1	1	1	2	1	1	2	3	1	1	1	1	1	151	106	151	106	-1	-1	,58	188	123	1	1	1	1	45	10	12	-1	7	6	1	1	1	1	1	1	1	1	1	1	164
1	162	110	2	1	2	2	2	2	2	2	1	1	1	3	1	1	1	1	1	197	133	195	135	202	130	,84	208	132	1	1	1	1	-1	-1	-1	-1	-1	-1	1	1	1	1	1	1	1	1	1	1	179
2	175	80	1	2	1	2	2	1	2	2	1	1	1	3	1	1	1	1	1	148	86	155	90	134	78	1,3	159	97	1	2	-1	-1	-1	4	5	-1	-1	-1	-1	-1	-1	-1	-1	-1	-1	-1	-1	-1	-1
2	165	78	1	1	1	2	2	1	1	2	1	2	1	3	2	1	1	1	1	136	82	134	82	140	82	1,1	176	80	1	1	-1	-1	-1	-1	4	-1	-1	-1	-1	-1	-1	-1	-1	-1	-1	-1	-1	-1	-1
1	158	65	2	1	1	2	2	1	1	2	1	1	1	1	1	1	1	2	1	132	93	135	94	126	90	,9	171	123	2	1	-1	-1	-1	0	6	-1	-1	-1	-1	-1	-1	-1	-1	-1	-1	-1	-1	-1	109
1	168	73	1	2	2	2	2	1	2	2	1	1	1	1	1	1	1	1	1	122	80	-1	-1	-1	-1	,9	200	100	1	1	-1	-1	-1	5	5	-1	-1	-1	-1	-1	-1	-1	-1	-1	-1	-1	-1	-1	139
2	170	81	2	1	1	2	1	1	1	2	1	1	2	3	1	1	1	1	1	153	93	152	93	156	94	1,2	173	95	1	1	-1	-1	-1	6	6	-1	-1	-1	-1	-1	-1	-1	-1	-1	-1	-1	-1	-1	133
1	165	62	1	2	2	2	2	1	2	1	1	1	2	1	2	1	2	1	1	153	68	166	74	128	56	,9	162	79	1	1	-1	-1	-1	5	6	-1	-1	-1	-1	-1	-1	-1	-1	-1	-1	-1	-1	-1	157
1	169	117	2	1	2	2	2	1	1	2	1	1	1	3	1	1	1	1	1	190	100	-1	-1	-1	-1	1	205	105	1	1	-1	-1	-1	6	5	-1	-1	-1	-1	-1	-1	-1	-1	-1	-1	-1	-1	-1	155
1	174	118	1	2	1	1	2	1	1	2	1	1	1	1	1	1	1	1	1	149	92	153	95	141	86	,8	162	110	1	1	-1	-1	-1	3	3	-1	-1	-1	-1	-1	-1	-1	-1	-1	-1	-1	-1	-1	161
1	162	84	2	1	1	2	1	1	2	2	1	1	1	1	1	1	1	1	1	149	89	152	91	138	82	,8	182	102	2	1	-1	-1	-1	2	3	-1	-1	-1	-1	-1	-1	-1	-1	-1	-1	-1	-1	-1	134
1	157	77	2	1	1	2	2	1	2	1	1	1	2	1	2	1	1	1	1	167	90	165	88	172	95	,7	190	110	1	1	-1	-1	-1	4	4	-1	-1	-1	-1	-1	-1	-1	-1	-1	-1	-1	-1	-1	153
2	167	91	1	2	1	1	2	1	1	2	1	1	1	3	2	2	1	1	1	145	75	144	74	174	77	1	156	82	1	1	-1	-1	-1	6	6	-1	-1	-1	-1	-1	-1	-1	-1	-1	-1	-1	-1	-1	165
2	185	96	1	2	2	1	2	1	2	2	1	1	1	1	2	1	1	1	1	153	102	157	106	142	89	,9	176	103	2	1	-1	-1	-1	4	5	-1	-1	-1	-1	-1	-1	-1	-1	-1	-1	-1	-1	-1	-1
2	185	96	1	2	1	2	2	1	1	2	1	1	1	3	2	2	1	1	1	147	80	-1	-1	-1	-1	,9	173	85	1	1	-1	-1	-1	5	5	-1	-1	-1	-1	-1	-1	-1	-1	-1	-1	-1	-1	-1	191
2	164	95	2	1	1	2	2	2	1	2	1	1	2	3	2	1	1	1	1	185	94	-1	-1	-1	-1	1,8	171	96	1	2	-1	-1	-1	5	6	-1	-1	-1	-1	-1	-1	-1	-1	-1	-1	-1	-1	-1	151
1	158	122	1	2	2	2	2	1	2	2	1	2	2	1	1	1	1	1	1	-1	-1	-1	-1	-1	-1	1	180	85	1	1	-1	-1	-1	5	4	-1	-1	-1	-1	-1	-1	-1	-1	-1	-1	-1	-1	-1	140
2	180	112	2	1	2	2	2	2	1	2	1	1	1	3	1	1	1	1	1	138	87	133	85	148	90	1,2	145	90	2	1	-1	-1	-1	5	6	-1	-1	-1	-1	-1	-1	-1	-1	-1	-1	-1	-1	-1	166
2	164	74	2	1	2	2	1	1	2	2	1	1	1	1	2	1	1	1	1	144	85	147	97	137	82	1	145	85	1	1	-1	-1	-1	3	6	-1	-1	-1	1	1	1	1	1	1	1	-1	-1	1	191
2	173	90	1	2	2	2	1	2	1	1	1	1	2	3	2	1	1	1	1	168	99	159	96	199	109	1,1	172	82	1	1	1	1	-1	6	4	-1	6	4	1	1	1	1	1	1	1	1	1	1	210
2	184	83	1	2	1	2	1	1	1	2	1	2	2	1	1	1	1	1	1	132	68	131	69	134	68	,9	165	85	5	1	-1	-1	-1	4	4	-1	-1	-1	1	1	1	1	1	1	1	-1	-1	1	139
2	172	91	1	2	2	2	2	1	1	2	1	1	2	3	1	1	1	1	1	143	91	133	93	142	87	1,4	150	95	1	1	-1	-1	-1	5	6	-1	-1	-1	-1	-1	-1	-1	-1	-1	-1	-1	-1	-1	194
1	175	85	1	1	2	2	1	1	1	1	1	1	2	1	1	1	1	1	1	138	92	135	88	145	98	,9	150	90	1	1	-1	-1	-1	5	3	-1	-1	-1	-1	-1	-1	-1	-1	-1	-1	-1	-1	-1	147
1	160	108	2	1	2	2	2	1	2	2	1	1	1	1	1	1	1	1	1	180	96	190	102	127	67	,8	185	95	1	1	1	-1	-1	4	6	-1	4	6	1	1	1	1	1	1	1	-1	-1	1	-1
1	156	116	2	1	1	2	2	1	1	2	1	1	1	3	1	2	1	1	1	141	79	142	76	139	78	,8	205	95	1	1	-1	-1	-1	5	6	-1	-1	-1	-1	-1	-1	-1	-1	-1	-1	-1	-1	-1	190
2	168	98	2	1	1	2	1	1	1	1	1	1	2	3	2	1	1	1	1	152	76	154	89	150	71	,9	145	75	1	1	-1	-1	-1	6	5	-1	-1	-1	-1	-1	-1	-1	-1	-1	-1	-1	-1	-1	185
2	164	85	2	1	1	2	2	1	1	2	1	1	1	3	2	1	2	1	1	136	80	138	79	134	81	,8	198	110	1	1	1	1	-1	6	5	-1	6	5	1	1	1	1	1	1	1	1	1	1	137
2	179	102	1	2	1	1	1	1	1	2	1	1	2	1	1	1	1	1	1	147	77	152	80	135	72	,8	170	76	1	2	-1	-1	-1	7	6	-1	-1	-1	-1	-1	-1	-1	-1	-1	-1	-1	-1	-1	140
2	168	86	1	2	1	2	2	1	1	2	1	1	1	1	1	1	1	1	1	156	93	165	95	141	89	1,1	215	90	1	1	-1	-1	-1	5	6	-1	-1	-1	-1	-1	-1	-1	-1	-1	-1	-1	-1	-1	145
2	167	94	1	2	1	2	1	1	1	2	1	1	2	3	2	1	1	1	1	150	83	150	83	149	83	1,1	184	88	1	1	1	1	-1	5	7	-1	5	7	1	1	1	1	1	1	1	1	1	1	171
2	173	123	1	2	1	2	2	1	1	2	1	1	1	1	2	1	1	1	1	150	100	151	102	149	95	1	157	100	1	1	1	1	-1	6	6	-1	5	6	1	1	1	1	1	1	1	1	1	1	111
2	170	88	2	1	1	2	2	1	1	2	1	1	1	1	2	1	1	1	1	157	89	158	88	154	90	1	178	81	1	1	1	1	-1	5	6	-1	5	6	1	1	1	1	1	1	1	1	1	1	165
1	160	93	2	1	2	2	2	1	1	1	1	1	1	1	1	1	1	1	1	172	99	171	78	177	83	1,2	195	80	1	1	1	1	-1	4	3	-1	4	3	1	1	1	1	1	1	1	1	1	1	158
1	163	87	2	1	1	2	2	1	1	1	1	1	1	3	2	1	1	1	1	144	78	143	78	145	79	,6	178	112	1	1	1	1	-1	4	6	-1	4	6	1	1	1	1	1	1	1	1	1	1	158
1	173	89	2	1	2	2	2	1	1	2	1	1	1	1	1	1	1	1	1	162	99	166	102	150	89	,9	170	100	1	2	1	1	-1	4	3	-1	4	3	1	1	1	1	1	1	1	1	1	1	141
2	180	80	2	1	2	2	2	1	1	2	1	1	2	1	1	1	1	1	1	143	75	130	70	174	85	1,1	165	85	2	1	1	1	-1	0	6	-1	0	6	1	1	1	1	1	1	1	1	1	1	143
2	168	86	1	2	1	2	1	2	1	2	1	1	1	1	2	1	1	1	2	131	76	132	78	129	74	1,2	200	90	1	1	-1	-1	-1	4	3	-1	-1	-1	-1	-1	-1	-1	-1	-1	-1	-1	-1	-1	197
1	170	98	2	1	1	2	2	1	2	2	1	1	1	1	1	1	1	1	1	133	89	129	86	145	96	,7	131	85	1	1	1	1	-1	4	4	-1	4	4	1	1	1	1	1	1	1	1	1	-1	112
1	162	82	2	1	2	2	2	1	1	2	1	1	1	3	1	1	2	1	1	175	98	185	103	154	87	,7	187	99	5	1	1	1	-1	3	6	0	3	6	1	1	1	1	1	1	1	1	1	1	182
2	167	93	1	2	1	2	1	2	2	2	1	1	2	3	2	1	1	1	1	150	83	150	83	149	83	1,1	184	88	1	1	1	1	-1	5	7	-1	5	7	1	1	1	1	1	1	1	1	1	1	171
2	188	89	1	2	1	2	2	1	1	1	1	1	2	1	1	1	1	1	1	170	121	148	104	140	102	,9	170	121	1	1	1	1	-1	7	5	-1	7	5	1	1	1	1	1	1	1	1	1	1	168
2	185	77	1	1	2	2	1	1	1	2	1	1	2	1	2	1	1	1	1	143	80	-1	-1	-1	-1	,9	176	90	1	1	1	1	-1	6	6	-1	6	6	2	1	1	1	2	1	1	1	1	1
2	184	112	2	1	1	2	1	2	2	2	1	1	2	3	1	1	1	1	1	140	84	140	85	140	79	1,7	152	85	1	1	1	1	-1	7	7	-1	7	7	1	1	1	1	1	1	1	1	1	1	141
1	150	59	2	1	1	2	2	1	1	2	1	1	1	1	1	1	1	1	1	152	81	157	84	136	68	,9	170	90	1	1	1	1	-1	3	5	-1	3	5	1	1	1	1	1	1	1	1	1	1	195
2	180	109	2	1	2	2	2	1	1	2	1	1	1	1	2	1	1	1	1	136	82	139	92	140	83	,9	136	82	1	1	1	1	-1	4	5	-1	4	5	1	1	1	1	1	1	1	1	1	1	135
1	170	84	1	2	2	2	2	1	1	2	1	1	1	1	2	1	1	1	2	-1	-1	-1	-1	-1	-1	,9	190	94	1	1	1	2	-1	4	0	-1	4	0	1	1	1	1	1	1	1	1	1	1	153
2	177	120	1	2	2	2	2	1	1	2	1	1	1	3	1	1	1	1	1	146	89	141	79	148	92	,9	134	85	1	1	1	1	-1	5	6	-1	5	6	1	1	1	1	1	1	1	1	1	1	139
2	167	80	2	1	1	2	2	1	1	2	1	1	1	3	2	2	1	1	1	130	73	126	71	138	76	1,3	168	85	1	1	1	1	-1	3	7	-1	3	7	1	1	1	1	1	1	1	1	1	1	148
1	160	95	2	1	1	2	2	1	1	2	1	1	1	3	2	1	1	1	1	148	83	148	81	148	88	,8	162	118	1	1	1	1	-1	3	5	-1	3	5	1	1	1	1	1	1	1	1	1	1	126
2	170	85	2	1	1	2	2	1	2	2	1	1	1	3	1	1	1	1	1	164	108	142	83	141	83	1,1	164	108	1	1	1	1	-1	4	5	-1	4	5	1	1	1	1	1	1	1	1	1	1	123
1	164	88	2	1	1	2	2	1	2	2	1	1	2	1	1	1	1	1	1	170	106	172	109	158	99	,5	170	106	1	1	1	1	-1	4	3	-1	4	3	1	1	1	1	1	1	1	1	1	1	132
2	180	97	2	1	2	2	2	1	1	2	1	1	2	3	2	1	1	1	1	182	95	177	96	201	102	1,4	197	85	1	3	1	1	-1	4	7	-1	4	7	1	1	1	1	1	1	1	1	1	1	172
2	164	88	-1	-1	-1	-1	-1	-1	-1	-1	-1	-1	-1	3	1	1	-1	-1	-1	139	78	-1	-1	-1	-1	1,2	152	93	1	1	-1	-1	-1	4	8	-1	-1	-1	-1	-1	-1	-1	-1	-1	-1	-1	-1	-1
2	180	91	-1	-1	-1	-1	-1	-1	-1	-1	-1	-1	-1	1	1	1	-1	-1	-1	147	103	-1	-1	-1	-1	1,5	155	105	2	2	-1	-1	-1	5	7	-1	-1	-1	-1	-1	-1	-1	-1	-1	-1	-1	-1	-1	122
1	160	96	-1	-1	-1	-1	-1	-1	-1	-1	-1	-1	-1	3	2	1	-1	-1	-1	152	76	-1	-1	-1	-1	,8	175	95	1	1	-1	-1	-1	5	6	-1	-1	-1	-1	-1	-1	-1	-1	-1	-1	-1	-1	-1
2	186	136	-1	-1	-1	-1	-1	-1	-1	-1	-1	-1	-1	1	1	1	-1	-1	-1	143	93	-1	-1	-1	-1	1	154	113	1	1	-1	-1	-1	5	5	-1	-1	-1	-1	-1	-1	-1	-1	-1	-1	-1	-1	-1	165
1	164	95	-1	-1	-1	-1	-1	-1	-1	-1	-1	-1	-1	3	1	1	-1	-1	-1	145	71	-1	-1	-1	-1	1	163	89	1	1	-1	-1	-1	4	5	-1	-1	-1	-1	-1	-1	-1	-1	-1	-1	-1	-1	-1	139
1	159	81	-1	-1	-1	-1	-1	-1	-1	-1	-1	-1	-1	3	1	1	-1	-1	-1	163	96	-1	-1	-1	-1	1,2	156	85	1	1	-1	-1	-1	0	5	-1	-1	-1	-1	-1	-1	-1	-1	-1	-1	-1	-1	-1	117
1	160	90	-1	-1	-1	-1	-1	-1	-1	-1	-1	-1	-1	3	1	1	-1	-1	-1	165	72	-1	-1	-1	-1	1,1	163	73	1	1	-1	-1	-1	4	8	-1	-1	-1	-1	-1	-1	-1	-1	-1	-1	-1	-1	-1	183
2	175	95	-1	-1	-1	-1	-1	-1	-1	-1	-1	-1	-1	3	1	1	-1	-1	-1	167	82	-1	-1	-1	-1	1,3	180	77	1	2	-1	-1	-1	5	6	-1	-1	-1	-1	-1	-1	-1	-1	-1	-1	-1	-1	-1
2	183	110	1	2	1	2	2	1	2	2	1	1	-1	3	2	1	-1	-1	-1	161	93	-1	-1	-1	-1	1,4	165	82	1	1	-1	-1	-1	4	8	-1	-1	-1	-1	-1	-1	-1	-1	-1	-1	-1	-1	-1
2	175	80	1	2	1	2	2	1	1	1	1	1	2	3	1	1	1	1	1	182	122	187	125	170	112	,84	170	105	1	1	-1	1	50	5	5	-1	5	5	1	1	1	1	1	1	1	1	1	1	180
1	158	76	2	1	2	2	2	1	1	2	1	1	2	1	1	1	1	1	1	177	95	181	99	167	85	,86	210	110	1	4	1	1	60	4	1	-1	4	1	1	1	1	1	1	1	1	1	1	1	150
2	180	96	2	1	2	1	1	1	1	2	1	1	1	1	1	1	2	1	1	167	107	176	113	142	88	,93	160	90	1	1	1	1	60	5	5	-1	4	4	1	1	1	1	1	1	1	1	1	1	169
1	174	92	1	1	1	1	2	1	2	2	1	2	2	3	1	1	1	1	1	159	74	171	79	152	71	,72	200	100	1	1	-1	1	60	5	5	-1	5	5	1	1	1	1	1	1	1	1	1	1	215
2	170	80	1	2	1	2	1	1	2	1	1	1	2	3	2	1	1	1	1	140	71	140	71	139	69	,75	160	85	1	1	1	1	60	4	4	-1	3	3	1	1	1	1	1	1	1	1	1	1	210
2	178	116	1	2	2	2	2	1	1	2	2	1	2	3	1	1	1	1	1	-1	-1	160	83	142	70	1,02	160	80	1	1	-1	1	45	5	7	-1	5	7	1	1	1	1	1	1	1	1	1	1	210
1	170	78	2	1	1	2	2	1	1	1	2	1	1	1	1	1	1	1	1	147	76	149	78	141	72	,68	190	80	1	1	1	1	45	5	5	-1	5	5	1	1	1	1	1	1	1	1	1	1
2	178	91	1	2	2	2	1	1	2	2	1	1	2	1	1	1	1	1	1	158	83	160	84	150	81	,7	180	90	1	5	2	1	90	5	5	2	5	5	1	1	1	1	1	1	1	1	1	-1	160
2	168	96	1	1	2	2	2	2	1	1	1	2	2	1	1	1	1	1	1	168	91	170	90	165	88	,56	212	109	1	1	-1	1	85	5	4	-1	5	4	1	1	1	1	1	1	1	1	1	1	166
1	168	128	2	1	1	2	2	1	2	1	1	1	2	3	1	1	2	1	1	171	94	166	92	184	101	,76	-1	-1	1	1	1	1	70	4	4	-1	4	4	1	1	1	1	1	1	1	1	1	1	158
1	-1	76	1	1	1	2	2	2	1	2	1	1	2	1	1	1	1	1	1	170	80	142	66	118	46	,9	170	80	1	1	1	1	70	5	5	-1	5	5	1	1	1	1	1	1	1	1	1	1
2	-1	100	1	1	1	1	2	1	1	2	1	2	2	1	1	2	-1	1	1	166	92	173	96	145	77	1,11	160	90	1	1	-1	1	80	5	5	-1	5	5	1	1	1	1	1	1	1	1	1	1
2	-1	112	2	1	2	1	2	1	1	2	1	1	1	1	1	1	1	1	1	142	81	146	83	134	76	1,18	-1	-1	1	1	-1	1	75	5	5	-1	-1	-1	1	1	1	1	1	1	1	1	1	1
2	-1	95	1	2	1	1	2	1	1	2	2	1	2	1	1	1	1	1	1	145	81	150	86	132	72	,96	178	134	1	1	1	1	60	4	4	-1	4	4	1	1	1	1	1	1	1	1	1	1
2	180	80	1	2	2	2	2	1	2	2	2	1	2	1	1	1	1	1	1	164	99	164	103	143	89	1,3	150	95	1	1	1	1	40	5	4	-1	4	2	1	1	1	1	1	1	1	1	1	2	117
[truncated: 83 more columns]
